# Supplementary material for: Plasma extracellular vesicles carry immune system-related peptides that predict human longevity
Source: GeroScience. 2024 Dec 18;47(2):1455–69. doi: 10.1007/s11357-024-01454-z (PMC11979029; doi:10.1007/s11357-024-01454-z)
Supplement: Supplementary file 3 — Supplementary file3 (XLSX 129 KB) [file 11357_2024_1454_MOESM3_ESM.xlsx]

## Sheet: S1
Supplementary Table 1. Plasma EV peptides with differential quantitative expression value (adjusted p<0.01) between long-lived and short-lived participants.
Peptide Name	Gene Name	Protein Name	Quantitative Expression Value				Fold Changes	Adjusted	Peptide Sequence	Accession #	Protein Position(s)
			Short-Lived		Long-Lived		Long/Short	P Value
			Mean	SD	Mean	SD	Log2
APOB__30	APOB	Apolipoprotein B-100	2.19933e+06	1.25093e+06	1.19718e+07	5.43133e+06	2.44451	0	CSLLVLENELNAELGLSGASMK	P04114	P04114 [1662-1683]
IGHM__12	IGHM	Immunoglobulin heavy constant mu	9.01468e+06	7.85256e+06	3.63728e+07	2.48807e+07	2.01251	0	FTCTVTHTDLPSPLK	P01871	P0DOX6 [424-438]; P01871 [301-315]
APOB__244	APOB	Apolipoprotein B-100	5.98205e+06	2.86394e+06	2.38199e+07	1.01227e+07	1.99345	0	LSNDMMGSYAEMK	P04114	P04114 [1738-1750]
HBB__5	HBB	Hemoglobin subunit beta	3.522e+06	4.22161e+06	1.36746e+07	1.93713e+07	1.95704	0	GTFATLSELHCDKLHVDPENFR	P68871	P68871 [84-105]
PLA2G7__3	PLA2G7	Platelet-activating factor acetylhydrolase	93467.9	42862.6	356721	152682	1.93226	0	FLGTHWLMGNILR	Q13093	Q13093 [110-122]
HBB__9	HBB	Hemoglobin subunit beta	9.3413e+06	1.38684e+07	3.44227e+07	4.65682e+07	1.88166	0	LLGNVLVCVLAHHFGK	P68871	P68871 [106-121]
C4A__6	C4A	Complement C4-A	2.05611e+06	1.86043e+06	7.48252e+06	4.39021e+06	1.86361	0	ADLEKLTSLSDRYVSHFETEGPHVLLYFDSVPTSR	P0C0L4	P0C0L4 [1499-1533]; P0C0L5 [1499-1533]
IGHM__47	IGHM	Immunoglobulin heavy constant mu	2.01131e+07	1.38016e+07	7.30407e+07	4.34876e+07	1.86057	0	YFAHSILTVSEEEWNTGETYTCVVAHEALPNRVTER	P01871	P01871 [392-427]
SERPIND1__4	SERPIND1	Heparin cofactor 2	4.86437e+06	3.71929e+06	1.72586e+07	1.00301e+07	1.82699	0	FTVDRPFLFLIYEHR	P05546	P05546 [469-483]
TF__29	TF	Serotransferrin	2.36801e+06	1.56821e+06	8.16564e+06	3.09206e+06	1.78589	0	EDLIWELLNQAQEHFGKDK	P02787	P02787 [279-297]
APOB__347	APOB	Apolipoprotein B-100	1.65818e+06	1.44392e+06	5.69814e+06	3.04247e+06	1.78089	0	TFIEDVNKFLDMLIK	P04114	P04114 [2411-2425]
C5__89	C5	Complement C5	4.90676e+06	2.46094e+06	1.68517e+07	5.27969e+06	1.78005	0	VFKDVFLEMNIPYSVVR	P01031	P01031 [819-835]
HBB__20	HBB	Hemoglobin subunit beta	1.26886e+07	1.44736e+07	4.16533e+07	6.41301e+07	1.7149	0	VNVDEVGGEALGR	P68871	P68871 [19-31]
HBB__1	HBB	Hemoglobin subunit beta	7.82443e+06	7.59269e+06	2.53732e+07	3.61304e+07	1.69725	0	EFTPPVQAAYQK	P68871	P68871 [122-133]
APOB__313	APOB	Apolipoprotein B-100	1.21228e+06	698508	3.88507e+06	2.09146e+06	1.68022	0	RVHANPLLIDVVTYLVALIPEPSAQQLR	P04114	P04114 [400-427]
TF__86	TF	Serotransferrin	6.63817e+07	4.44509e+07	2.10822e+08	1.50917e+08	1.66717	0	SMGGKEDLIWELLNQAQEHFGK	P02787	P02787 [274-295]
C4A__136	C4A	Complement C4-A	2.3976e+07	7.75657e+06	7.44694e+07	2.41972e+07	1.63506	0	VGLSGMAIADVTLLSGFHALR	P0C0L4	P0C0L4 [1478-1498]; P0C0L5 [1478-1498]
CAMP__4	CAMP	Cathelicidin antimicrobial peptide	661010	412891	2.0452e+06	4.77117e+06	1.6295	0	SSDANLYR	P49913	P49913 [50-57]
APOB__77	APOB	Apolipoprotein B-100	1.03016e+07	4.84835e+06	3.14307e+07	1.20503e+07	1.60931	0	FFSLLSGSLNSHGLELNADILGTDKINSGAHK	P04114	P04114 [1611-1642]
KRT2__31	KRT2	Keratin, type II cytoskeletal 2 epidermal	1.99548e+06	1.62994e+06	6.04833e+06	6.9753e+06	1.5998	0	VDLLNQEIEFLK	P35908	P35908 [303-314]
IGHM__46	IGHM	Immunoglobulin heavy constant mu	2.2119e+07	1.00528e+07	6.70347e+07	4.26341e+07	1.59962	0	YFAHSILTVSEEEWNTGETYTCVVAHEALPNR	P01871	P01871 [392-423]
KRT1__13	KRT1	Keratin, type II cytoskeletal 1	97483.2	75514.5	294148	214177	1.59332	0	GSGGGSSGGSIGGR	P04264	P04264 [603-616]
TF__76	TF	Serotransferrin	2.65378e+06	1.6221e+06	7.98519e+06	2.95501e+06	1.58928	0	SAGWNIPIGLLYCDLPEPR	P02787	P02787 [144-162]
KRT10__14	KRT10	Keratin, type I cytoskeletal 10	3.94365e+06	4.40938e+06	1.18077e+07	1.25144e+07	1.58213	0	IRLENEIQTYR	P13645	P13645 [440-450]
CFB__12	CFB	Complement factor B	2.44429e+06	1.91474e+06	7.24899e+06	2.79656e+06	1.56837	0	DLEIEVVLFHPNYNINGK	P00751	P00751 [547-564]
KRT10__17	KRT10	Keratin, type I cytoskeletal 10	534794	574773	1.58372e+06	1.49017e+06	1.56626	0	KNHEEEMKDLR	P13645	P13645 [285-295]
KRT4__1	KRT4	Keratin, type II cytoskeletal 4	1.98755e+06	1.31177e+06	5.86711e+06	5.28684e+06	1.56166	0	LALDIEIATYR	P19013	P08729 [383-393]; P14136 [357-367]; Q6KB66 [374-384]; P19013 [444-454]; P05787 [382-392]
APOB__74	APOB	Apolipoprotein B-100	2.18253e+06	1.08185e+06	6.39803e+06	2.56764e+06	1.55163	0	FDHTNSLNIAGLSLDFSSKLDNIYSSDKFYK	P04114	P04114 [1751-1781]
APOB__244ox	APOB	Apolipoprotein B-100	1.28073e+06	639368	3.75039e+06	1.31554e+06	1.55007	0	LSNDMMGSYAEMK	P04114	P04114 [1738-1750]
IGHG3__13	IGHG3	Immunoglobulin heavy constant gamma 3	1.55073e+06	910740	4.52659e+06	3.02472e+06	1.54548	0	TPEVTCVVVDVSHEDPEVQFKWYVDGVEVHNAK	P01860	P01860 [186-218]
TF__36	TF	Serotransferrin	8.1131e+06	3.42284e+06	2.36147e+07	1.31742e+07	1.54136	0	EGTCPEAPTDECKPVKWCALSHHER	P02787	P02787 [347-371]
C3__229	C3	Complement C3	7.29813e+06	4.51247e+06	2.09915e+07	7.06269e+06	1.52421	0	YRGDQDATMSILDISMMTGFAPDTDDLKQLANGVDR	P01024	P01024 [1392-1427]
APOB__373	APOB	Apolipoprotein B-100	1.15919e+06	748630	3.33395e+06	1.30837e+06	1.52412	0	VAWHYDEEKIEFEWNTGTNVDTKK	P04114	P04114 [1165-1188]
FN1__1	FN1	Fibronectin	5.55397e+06	4.72541e+06	1.59564e+07	8.0895e+06	1.52255	0	AAVYQPQPHPQPPPYGHCVTDSGVVYSVGMQWLK	P02751	P02751 [291-324]
KRT1__51	KRT1	Keratin, type II cytoskeletal 1	5.51447e+06	4.83253e+06	1.55736e+07	1.0993e+07	1.4978	0	THNLEPYFESFINNLRR	P04264	P04264 [224-240]
CLU__3	CLU	Clusterin	7.48547e+06	5.59286e+06	2.11291e+07	1.30566e+07	1.49707	0	ASSIIDELFQDRFFTREPQDTYHYLPFSLPHR	P10909	P10909 [183-214]
HPX__3	HPX	Hemopexin	1.94578e+06	1.33474e+06	5.47749e+06	2.51749e+06	1.49316	0	DGWHSWPIAHQWPQGPSAVDAAFSWEEK	P02790	P02790 [290-317]
A2M__100	A2M	Alpha-2-macroglobulin	1.00458e+07	5.40774e+06	2.82457e+07	1.03385e+07	1.49144	0	SFVHLEPMSHELPCGHTQTVQAHYILNGGTLLGLKK	P01023	P01023 [457-492]
CLEC3B__2	CLEC3B	Tetranectin	466576	183911	1.30749e+06	1.68399e+06	1.48661	0	CRDQLPYICQFGIV	P05452	P05452 [189-202]
F9__2	F9	Coagulation factor IX	695447	360267	1.94174e+06	905943	1.48133	0	IIPHHNYNAAINK	P00740	P00740 [299-311]
C3__186	C3	Complement C3	1.53023e+06	608484	4.26709e+06	2.008e+06	1.47951	0	TIYTPGSTVLYRIFTVNHKLLPVGR	P01024	P01024 [137-161]
ALB__49	ALB	Serum albumin	2.19664e+06	2.28298e+06	6.07295e+06	3.16965e+06	1.4671	0	HPDYSVVLLLRLAKTYETTLEK	P02768	P02768 [362-383]
APOB__376	APOB	Apolipoprotein B-100	4.33135e+06	3.12432e+06	1.19341e+07	5.95102e+06	1.46221	0	VHANPLLIDVVTYLVALIPEPSAQQLR	P04114	P04114 [401-427]
ITIH1__8ox	ITIH1	Inter-alpha-trypsin inhibitor heavy chain H1	272574	212160	749239	438999	1.45878	0	ERGHMLENHVER	P19827	P19827 [553-564]
ALB__102	ALB	Serum albumin	3.52818e+06	1.96099e+06	9.65493e+06	3.61557e+06	1.45234	0	RPCFSALEVDETYVPKEFNAETFTFHADICTLSEK	P02768	P02768 [509-543]
CSN1S1__8	CSN1S1	Alpha-S1-casein	3.24391e+07	2.08004e+07	8.86058e+07	4.41758e+07	1.44967	0	HPIKHQGLPQEVLNENLLR	P02662	P02662 [19-37]
APOB__353	APOB	Apolipoprotein B-100	4.11482e+06	1.43305e+06	1.1144e+07	4.93124e+06	1.43737	0	TILGTMPAFEVSLQALQK	P04114	P04114 [2592-2609]
KRT10__46	KRT10	Keratin, type I cytoskeletal 10	1.69308e+06	904786	4.58209e+06	5.43685e+06	1.43635	0	VTMQNLNDRLASYLDKVR	P13645	P02533 [117-134]; P13645 [148-165]; P08779 [119-136]
ITIH1__35	ITIH1	Inter-alpha-trypsin inhibitor heavy chain H1	4.48079e+06	1.92239e+06	1.19774e+07	3.47221e+06	1.4185	0	TAFISDFAVTADGNAFIGDIKDKVTAWK	P19827	P19827 [94-121]
CP__66	CP	Ceruloplasmin	1.22102e+07	6.02264e+06	3.25594e+07	1.0609e+07	1.41499	0	TTIEKPVWLGFLGPIIK	P00450	P00450 [82-98]
TF__72	TF	Serotransferrin	4.16234e+06	2.18393e+06	1.10736e+07	8.13944e+06	1.41165	0	NLREGTCPEAPTDECKPVKWCALSHHER	P02787	P02787 [344-371]
ITIH2__3	ITIH2	Inter-alpha-trypsin inhibitor heavy chain H2	4.06617e+07	2.53469e+07	1.07906e+08	3.84368e+07	1.40803	0	AHVSFKPTVAQQR	P19823	P19823 [247-259]
C3__50	C3	Complement C3	3.15995e+06	1.91948e+06	8.34103e+06	3.12871e+06	1.40032	0	EYVLPSFEVIVEPTEKFYYIYNEK	P01024	P01024 [226-249]
FN1__57	FN1	Fibronectin	3.44853e+06	3.51987e+06	9.08904e+06	3.70269e+06	1.39815	0	GEWTCKPIAEK	P02751	P02751 [175-185]
APOB__26	APOB	Apolipoprotein B-100	4.95255e+06	2.80322e+06	1.28612e+07	5.6194e+06	1.37678	0	ATLELSPWQMSALVQVHASQPSSFHDFPDLGQEVALNANTK	P04114	P04114 [3587-3627]
PON1__3	PON1	Serum paraoxonase/arylesterase 1	4.02272e+06	1.86465e+06	1.04322e+07	4.14812e+06	1.3748	0	FDVSSFNPHGISTFTDEDNAMYLLVVNHPDAK	P27169	P27169 [107-138]
APOB__140	APOB	Apolipoprotein B-100	4.77807e+06	2.35556e+06	1.2356e+07	4.28513e+06	1.37071	0	IGVELTGR	P04114	P04114 [2005-2012]
KRT9__21	KRT9	Keratin, type I cytoskeletal 9	4.39596e+06	2.82488e+06	1.13675e+07	9.02091e+06	1.37067	0	NYSPYYNTIDDLKDQIVDLTVGNNK	P35527	P35527 [200-224]
CFB__30	CFB	Complement factor B	2.10146e+06	1.1239e+06	5.43147e+06	2.52995e+06	1.36995	0	KNPREDYLDVYVFGVGPLVNQVNINALASK	P00751	P00751 [416-445]
APOB__91	APOB	Apolipoprotein B-100	2.29743e+06	1.97414e+06	5.93669e+06	2.71237e+06	1.36964	0	FSTPEFTILNTFHIPSFTIDFVEMK	P04114	P04114 [2645-2669]
APOB__415	APOB	Apolipoprotein B-100	2.94733e+06	1.43312e+06	7.60735e+06	3.72021e+06	1.36799	0	YHWEHTGLTLR	P04114	P04114 [4088-4098]
IGLC3__10	IGLC3	Immunoglobulin lambda constant 3	1.02569e+07	6.85259e+06	2.63795e+07	1.37136e+07	1.36282	0	SHKSYSCQVTHEGSTVEK	P0DOY3	P0DOY3 [81-98]
KRT9__9	KRT9	Keratin, type I cytoskeletal 9	1.76322e+06	948764	4.53224e+06	3.19639e+06	1.36201	0	HGVQELEIELQSQLSK	P35527	P35527 [375-390]
SERPINC1__22	SERPINC1	Antithrombin-III	1.02776e+06	538121	2.63728e+06	1.17006e+06	1.35954	0	LQPLDFK	P01008	P01008 [202-208]
ITIH4__11	ITIH4	Inter-alpha-trypsin inhibitor heavy chain H4	883308	475998	2.26533e+06	1.082e+06	1.35873	0	EKAGFSWIEVTFK	Q14624	Q14624 [776-788]
APOL1__4	APOL1	Apolipoprotein L1	3.03973e+06	2.46474e+06	7.76907e+06	6.46227e+06	1.3538	0	DKNWHDKGQQYR	O14791	O14791 [126-137]
C3__94ox	C3	Complement C3	3.10044e+06	1.4062e+06	7.91592e+06	3.42597e+06	1.35228	0	KHYLMWGLSSDFWGEKPNLSYIIGK	P01024	P01024 [1600-1624]
APOM__12	APOM	Apolipoprotein M	1.76443e+06	1.00499e+06	4.49791e+06	1.61328e+06	1.35005	0	WIYHLTEGSTDLR	O95445	O95445 [100-112]
SERPINA10__7	SERPINA10	Protein Z-dependent protease inhibitor	554719	283448	1.41374e+06	588910	1.34969	0	WLTPFDPVFTEVDTFHLDKYK	Q9UK55	Q9UK55 [242-262]
CFB__6	CFB	Complement factor B	6.93753e+06	3.42485e+06	1.74801e+07	1.03015e+07	1.33322	0	CLVNLIEK	P00751	P00751 [292-299]
HPX__1	HPX	Hemopexin	8.84228e+06	5.4471e+06	2.22568e+07	7.61533e+06	1.33176	0	CSPHLVLSALTSDNHGATYAFSGTHYWR	P02790	P02790 [257-284]
C5__39	C5	Complement C5	1.19166e+06	827727	2.99191e+06	1.21091e+06	1.32809	0	GLLVGEILSAVLSQEGINILTHLPK	P01031	P01031 [981-1005]
HBA1__14	HBA1	Hemoglobin subunit alpha	9.82896e+06	1.00179e+07	2.46645e+07	2.69719e+07	1.32732	0	VGAHAGEYGAEALER	P69905	P69905 [18-32]
CLEC3B__13	CLEC3B	Tetranectin	2.61346e+06	935739	6.55442e+06	8.53014e+06	1.32651	0	TFHEASEDCISR	P05452	P05452 [90-101]
CFP__5	CFP	Properdin	1.17827e+06	578154	2.94901e+06	1.19244e+06	1.32357	0	KCSAPEPSQKPPGKPCPGLAYEQR	P27918	P27918 [223-246]
SERPINF1__11	SERPINF1	Pigment epithelium-derived factor	5.91417e+06	5.64885e+06	1.47938e+07	9.32501e+06	1.32275	0	LDLQEINNWVQAQMK	P36955	P36955 [175-189]
ALB__81	ALB	Serum albumin	1.6286e+07	7.77625e+06	4.0726e+07	1.69122e+07	1.32232	0	MPCAEDYLSVVLNQLCVLHEKTPVSDRVTK	P02768	P02768 [470-499]
CFH__16	CFH	Complement factor H	5.91079e+06	4.28346e+06	1.47627e+07	9.0523e+06	1.32054	0	CTLKPCDYPDIKHGGLYHENMR	P08603	P08603 [320-341]
SERPINF2__7	SERPINF2	Alpha-2-antiplasmin	5.43093e+06	2.34461e+06	1.34444e+07	4.78927e+06	1.30773	0	GFPIKEDFLEQSEQLFGAKPVSLTGKQEDDLANINQWVK	P08697	P08697 [171-209]
SERPINF2__20	SERPINF2	Alpha-2-antiplasmin	6.14066e+06	3.21561e+06	1.51407e+07	6.32029e+06	1.30197	0	WFLLEQPEIQVAHFPFK	P08697	P08697 [277-293]
C1QA__2	C1QA	Complement C1q subcomponent subunit A	2.08274e+06	1.06341e+06	5.12956e+06	1.964e+06	1.30035	0	GLFQVVSGGMVLQLQQGDQVWVEKDPK	P02745	P02745 [196-222]
F11__13	F11	Coagulation factor XI	1.13354e+06	715231	2.78837e+06	3.95616e+06	1.29858	0	IPLVTNEECQKR	P03951	P03951 [537-548]
APOB__117	APOB	Apolipoprotein B-100	8.7385e+06	3.81309e+06	2.14835e+07	8.1446e+06	1.29777	0	HFVINLIGDFEVAEK	P04114	P04114 [2319-2333]
C3__94	C3	Complement C3	3.57692e+07	1.67749e+07	8.7911e+07	2.80283e+07	1.29732	0	KHYLMWGLSSDFWGEKPNLSYIIGK	P01024	P01024 [1600-1624]
C2__20	C2	Complement C2	1.57103e+07	1.76523e+07	3.8308e+07	1.95556e+07	1.28593	0	QCRPNGMWDGETAVCDNGAGHCPNPGISLGAVR	P06681	P06681 [130-162]
TF__65	TF	Serotransferrin	9.44665e+06	3.54356e+06	2.28841e+07	1.11273e+07	1.27647	0	LHDRNTYEKYLGEEYVK	P02787	P02787 [660-676]
APOB__19	APOB	Apolipoprotein B-100	9.01616e+06	4.10302e+06	2.17567e+07	9.31127e+06	1.27087	0	AQNLYQELLTQEGQASFQGLKDNVFDGLVR	P04114	P04114 [4148-4177]
CFB__31	CFB	Complement factor B	682814	236346	1.64725e+06	903503	1.2705	0	KVGSQYRLEDSVTYHCSR	P00751	P00751 [176-193]
TF__85	TF	Serotransferrin	9.12594e+06	5.46181e+06	2.18663e+07	1.32509e+07	1.26066	0	SKEFQLFSSPHGKDLLFK	P02787	P02787 [298-315]
ALB__97	ALB	Serum albumin	5.36535e+08	4.07082e+08	1.27558e+09	3.30511e+08	1.24941	0	RHPYFYAPELLFFAK	P02768	P02768 [169-183]
C4A__139	C4A	Complement C4-A	2.30362e+07	1.26733e+07	5.47517e+07	2.30614e+07	1.249	0	VLQIEKEGAIHREELVYELNPLDHR	P0C0L4	P0C0L4 [930-954]; P0C0L5 [930-954]
C4A__61	C4A	Complement C4-A	7.65254e+07	4.27849e+07	1.81556e+08	7.10971e+07	1.2464	0	HLVPGAPFLLQALVR	P0C0L4	P0C0L4 [377-391]; P0C0L5 [377-391]
C4A__125	C4A	Complement C4-A	4.11545e+06	2.47144e+06	9.75718e+06	4.05249e+06	1.24541	0	VDFTLSSERDFALLSLQVPLK	P0C0L4	P0C0L4 [72-92]; P0C0L5 [72-92]
CSN1S1__5	CSN1S1	Alpha-S1-casein	7.25034e+06	3.93924e+06	1.7119e+07	9.45415e+06	1.23948	0	FFVAPFPEVFGKEK	P02662	P02662 [38-51]
C3__72	C3	Complement C3	3.21236e+06	1.53768e+06	7.55729e+06	2.9283e+06	1.23423	0	HYLMWGLSSDFWGEKPNLSYIIGK	P01024	P01024 [1601-1624]
SERPIND1__17	SERPIND1	Heparin cofactor 2	1.37137e+06	606308	3.20982e+06	1.57476e+06	1.22688	0	QFPILLDFK	P05546	P05546 [229-237]
KRT1__5	KRT1	Keratin, type II cytoskeletal 1	3.23854e+06	2.37573e+06	7.57899e+06	6.48939e+06	1.22666	0	DVDGAYMTK	P04264	P04264 [290-298]
ALB__136	ALB	Serum albumin	2.28011e+06	1.37843e+06	5.32126e+06	4.55971e+06	1.22266	0	CASIQKFGER	P02769	P02769 [223-232]
APOA1__29	APOA1	Apolipoprotein A-I	2.65037e+06	1.23685e+06	6.17566e+06	5.7877e+06	1.2204	0	LHELQEKLSPLGEEMRDR	P02647	P02647 [158-175]
KLKB1__37	KLKB1	Plasma kallikrein	416691	312347	967208	572626	1.21485	0	YQDYKITQR	P03952	P03952 [552-560]
CSN1S1__2	CSN1S1	Alpha-S1-casein	1.5965e+07	8.28601e+06	3.69813e+07	2.29388e+07	1.21188	0	EGIHAQQKEPMIGVNQELAYFYPELFR	P02662	P02662 [140-166]
SERPINA4__8	SERPINA4	Kallistatin	3.55396e+06	1.88924e+06	8.22556e+06	2.97963e+06	1.21069	0	GFQHLLHTLNLPGHGLETR	P29622	P29622 [120-138]
F2__45	F2	Prothrombin	6.53325e+06	2.99312e+06	1.50565e+07	5.99092e+06	1.20452	0	YNWRENLDRDIALMK	P00734	P00734 [453-467]
ITIH2__32	ITIH2	Inter-alpha-trypsin inhibitor heavy chain H2	1.68857e+07	6.10044e+06	3.88647e+07	1.08622e+07	1.20266	0	SILQMSLDHHIVTPLTSLVIENEAGDER	P19823	P19823 [611-638]
C8B__22	C8B	Complement component C8 beta chain	1.29908e+06	551024	2.96951e+06	1.20983e+06	1.19273	0	LPLEYSYGEYRDLFR	P07358	P07358 [324-338]
C3__224	C3	Complement C3	4.59631e+07	1.96755e+07	1.05016e+08	4.10696e+07	1.19206	0	YFKPGMPFDLMVFVTNPDGSPAYR	P01024	P01024 [363-386]
PLG__19	PLG	Plasminogen	317382	130820	724686	241943	1.19113	0	ELRPWCFTTDPNK	P00747	P00747 [240-252]
APOB__168	APOB	Apolipoprotein B-100	2.03766e+06	1.26816e+06	4.63224e+06	3.24909e+06	1.1848	0	KHVAEAICKEQHLFLPFSYK	P04114	P04114 [254-273]
APOB__59	APOB	Apolipoprotein B-100	2.05832e+06	1.30915e+06	4.67143e+06	1.72384e+06	1.18239	0	ELLKDLSKEAQEVFK	P04114	P04114 [4271-4285]
APOE__21	APOE	Apolipoprotein E	1.31116e+07	5.82204e+06	2.97488e+07	1.50207e+07	1.18199	0	LKSWFEPLVEDMQR	P02649	P02649 [279-292]
ALB__84	ALB	Serum albumin	2.60193e+07	1.6083e+07	5.88789e+07	1.59156e+07	1.17817	0	NYAEAKDVFLGMFLYEYAR	P02768	P02768 [342-360]
LGALS3BP__16	LGALS3BP	Galectin-3-binding protein	7.59856e+06	6.07306e+06	1.71236e+07	9.36767e+06	1.17218	0	TLQALEFHTVPFQLLAR	Q08380	Q08380 [377-393]
APOH__15ox	APOH	Beta-2-glycoprotein 1	299576	206640	674796	347241	1.17153	0	FKNGMLHGDK	P02749	P02749 [286-295]
F13A1__12	F13A1	Coagulation factor XIII A chain	728486	369956	1.64015e+06	947223	1.17085	0	KDGTHVVENVDATHIGK	P00488	P00488 [447-463]
SERPINA1__35	SERPINA1	Alpha-1-antitrypsin	2.47257e+06	1.95171e+06	5.55683e+06	2.44764e+06	1.16825	0	SASLHLPK	P01009	P01009 [307-314]
FN1__75	FN1	Fibronectin	913637	654813	2.04079e+06	893226	1.15943	0	IGDQWDK	P02751	P02751 [480-486]
SAA4__1	SAA4	Serum amyloid A-4 protein	9.73046e+06	4.45122e+06	2.16848e+07	1.01213e+07	1.1561	0	AYWDIMISNHQNSNR	P35542	P35542 [38-52]
CFB__29	CFB	Complement factor B	3.6344e+06	2.11859e+06	8.06762e+06	4.00467e+06	1.15043	0	KGTDYHKQPWQAK	P00751	P00751 [486-498]
IGHA1__6	IGHA1	Immunoglobulin alpha-2 heavy chain	1.6324e+07	1.10946e+07	3.61226e+07	2.96571e+07	1.14591	0	GFSPKDVLVR	P0DOX2	P01876 [254-263]; P01877 [241-250]; P0DOX2 [356-365]
SERPINA1__12	SERPINA1	Alpha-1-antitrypsin	5.43661e+06	2.89235e+06	1.20295e+07	7.23905e+06	1.1458	0	GTEAAGAMFLEAIPMSIPPEVK	P01009	P01009 [368-389]
APOB__92	APOB	Apolipoprotein B-100	3.42745e+07	1.2219e+07	7.58348e+07	2.68807e+07	1.14572	0	FSVPAGIVIPSFQALTAR	P04114	P04114 [3869-3886]
APOB__230	APOB	Apolipoprotein B-100	1.58569e+07	6.40617e+06	3.49748e+07	1.16387e+07	1.14121	0	LNTDIAGLASAIDMSTNYNSDSLHFSNVFR	P04114	P04114 [1868-1897]
KRT9__3	KRT9	Keratin, type I cytoskeletal 9	896664	567925	1.97728e+06	833997	1.14088	0	FEMEQNLR	P35527	P35527 [243-250]
GSN__4	GSN	Gelsolin	3.59197e+06	1.75761e+06	7.9206e+06	4.09157e+06	1.14083	0	AGKEPGLQIWR	P06396	P06396 [62-72]
A2M__31	A2M	Alpha-2-macroglobulin	1.85083e+06	1.29753e+06	4.08106e+06	2.12119e+06	1.14077	0	FQVDNNNRLLLQQVSLPELPGEYSMK	P01023	P01023 [1290-1315]
Ig gamma1 heavy chain__32		Ig gamma1 heavy chain	7.6892e+07	4.8905e+07	1.69273e+08	9.02101e+07	1.13844	0	TPEVTCVVVDVSHEDPEVK
Ig gamma1 heavy chain__15		Ig gamma1 heavy chain	2.41219e+07	1.80062e+07	5.30758e+07	2.87682e+07	1.13771	0	GFYPSDIAVEWESNGQPENNYKTTPPVLDSDGSFFLYSK
ITIH4__22	ITIH4	Inter-alpha-trypsin inhibitor heavy chain H4	3.35089e+06	1.74416e+06	7.36038e+06	2.90305e+06	1.13524	0	ITFELVYEELLK	Q14624	Q14624 [140-151]
C1R__28	C1R	Complement C1r subcomponent	7.01528e+06	2.44235e+06	1.53977e+07	6.90117e+06	1.13414	0	QRPPDLDTSSNAVDLLFFTDESGDSR	P00736	P00736 [271-296]
KRT2__13	KRT2	Keratin, type II cytoskeletal 2 epidermal	3.14655e+06	1.01813e+06	6.90433e+06	4.5837e+06	1.13373	0	HGGGGGGFGGGGFGSR	P35908	P35908 [46-61]
A2M__66	A2M	Alpha-2-macroglobulin	3.333e+07	1.63744e+07	7.29743e+07	3.95024e+07	1.13057	0	LSFYYLIMAK	P01023	P01023 [493-502]
MASP1__3	MASP1	Mannan-binding lectin serine protease 1	509833	264515	1.11598e+06	420884	1.13021	0	APGELEHGLITFSTR	P48740	P48740 [369-383]
A2M__21	A2M	Alpha-2-macroglobulin	4.29931e+06	1.93608e+06	9.40355e+06	3.41874e+06	1.1291	0	DRSPCYGYQWVSEEHEEAHHTAYLVFSPSK	P01023	P01023 [427-456]
C3__187	C3	Complement C3	1.83321e+08	1.31927e+08	4.009e+08	1.58647e+08	1.12887	0	TKKQELSEAEQATR	P01024	P01024 [426-439]
SAA4__6	SAA4	Serum amyloid A-4 protein	4.94118e+06	3.33075e+06	1.08013e+07	7.38794e+06	1.12827	0	SFFKEALQGVGDMGR	P35542	P35542 [23-37]
APOB__73	APOB	Apolipoprotein B-100	2.80519e+06	1.25391e+06	6.07052e+06	2.08121e+06	1.11372	0	FDHTNSLNIAGLSLDFSSK	P04114	P04114 [1751-1769]
ALB__20	ALB	Serum albumin	1.09342e+07	7.86699e+06	2.36546e+07	1.03523e+07	1.11328	0	CCAAADPHECYAKVFDEFKPLVEEPQNLIK	P02768	P02768 [384-413]
C3__73	C3	Complement C3	42297.4	17530.7	91448.6	32954.5	1.11239	0	IEGDHGAR	P01024	P01024 [585-592]
VTN__13	VTN	Vitronectin	4.40905e+06	2.53031e+06	9.52927e+06	3.63966e+06	1.1119	0	LIRDVWGIEGPIDAAFTR	P04004	P04004 [195-212]
CFH__71	CFH	Complement factor H	9.49072e+06	3.17438e+06	2.04335e+07	8.38807e+06	1.10635	0	KGEWVALNPLRK	P08603	P08603 [68-79]
ALDOA__9	ALDOA	Fructose-bisphosphate aldolase A	1.0508e+06	438720	2.25065e+06	1.04171e+06	1.09885	0	VLAAVYK	P04075	P04075 [209-215]; P09972 [209-215]; P05062 [209-215]
F2__23	F2	Prothrombin	3.04174e+07	1.4225e+07	6.5021e+07	2.61464e+07	1.09601	0	LKKPVAFSDYIHPVCLPDRETAASLLQAGYK	P00734	P00734 [468-498]
APOA1__42	APOA1	Apolipoprotein A-I	2.29036e+08	1.25506e+08	4.89165e+08	2.105e+08	1.09474	0	QKVEPLRAELQEGAR	P02647	P02647 [141-155]
KNG1__38	KNG1	Kininogen-1	1.27433e+07	5.06334e+06	2.7204e+07	1.06509e+07	1.09408	0	TWQDCEYKDAAK	P01042	P01042 [90-101]
FCN3__6ox	FCN3	Ficolin-3	3.21994e+06	1.12249e+06	6.86427e+06	3.19592e+06	1.09207	0	MGPKGEPGDPVNLLR	O75636	O75636 [71-85]
APOB__85	APOB	Apolipoprotein B-100	1.9601e+07	8.75809e+06	4.15538e+07	1.7616e+07	1.08405	0	FQFPGKPGIYTR	P04114	P04114 [4202-4213]
APOA1__32	APOA1	Apolipoprotein A-I	2.43456e+07	1.22306e+07	5.15671e+07	1.80219e+07	1.08279	0	LREQLGPVTQEFWDNLEKETEGLR	P02647	P02647 [84-107]
APOB__368	APOB	Apolipoprotein B-100	3.01861e+07	1.20332e+07	6.38143e+07	2.2091e+07	1.08	0	TSSFALNLPTLPEVKFPEVDVLTK	P04114	P04114 [3776-3799]
PLG__35	PLG	Plasminogen	1.29153e+06	571469	2.71826e+06	1.6748e+06	1.0736	0	KCQSWSSMTPHR	P00747	P00747 [397-408]
CFI__27	CFI	Complement factor I	844794	535291	1.77753e+06	803549	1.0732	0	YQIWTTVVDWIHPDLK	P05156	P05156 [390-405]
CFH__64	CFH	Complement factor H	3.05295e+07	9.93344e+06	6.42227e+07	2.8079e+07	1.07288	0	IVSSAMEPDREYHFGQAVR	P08603	P08603 [157-175]
SERPINA4__5	SERPINA4	Kallistatin	1.19644e+06	423901	2.51578e+06	929648	1.07225	0	FSISGSYVLDQILPR	P29622	P29622 [321-335]
Ig gamma1 heavy chain__43ox		Ig gamma1 heavy chain	3.65486e+07	1.64972e+07	7.68371e+07	3.41206e+07	1.07199	0	WQQGNVFSCSVMHEALHNHYTQK
Ig gamma1 heavy chain__43		Ig gamma1 heavy chain	4.29205e+08	1.78097e+08	8.96634e+08	3.61495e+08	1.06285	0	WQQGNVFSCSVMHEALHNHYTQK
FN1__142	FN1	Fibronectin	3.46655e+06	1.57284e+06	7.23876e+06	3.26561e+06	1.06224	0	TGLDSPTGIDFSDITANSFTVHWIAPR	P02751	P02751 [1447-1473]
Ig alpha2 heavy chain__12		Ig alpha2 heavy chain	3.45406e+07	2.15103e+07	7.20188e+07	6.84318e+07	1.06008	0	NTVYLQMNSLR
C4A__84	C4A	Complement C4-A	1.12953e+07	5.6765e+06	2.34849e+07	9.64943e+06	1.05601	0	LTSLSDRYVSHFETEGPHVLLYFDSVPTSR	P0C0L4	P0C0L4 [1504-1533]; P0C0L5 [1504-1533]
CP__75	CP	Ceruloplasmin	7.81175e+06	4.01919e+06	1.6241e+07	5.70884e+06	1.05592	0	WYLFGMGNEVDVHAAFFHGQALTNK	P00450	P00450 [283-307]
TF__17	TF	Serotransferrin	8.28589e+07	4.34318e+07	1.71785e+08	6.32843e+07	1.05188	0	DGAGDVAFVK	P02787	P02787 [216-225]
CP__30	CP	Ceruloplasmin	4.83094e+06	3.40888e+06	9.99964e+06	4.47454e+06	1.04957	0	IYHSHIDAPKDIASGLIGPLIICK	P00450	P00450 [178-201]
HPX__14	HPX	Hemopexin	1.07317e+06	467096	2.22101e+06	864663	1.04934	0	GGYTLVSGYPK	P02790	P02790 [333-343]
APOE__38	APOE	Apolipoprotein E	3.07195e+06	1.18788e+06	6.34631e+06	2.49662e+06	1.04676	0	WVQTLSEQVQEELLSSQVTQELR	P02649	P02649 [57-79]
ALB__107	ALB	Serum albumin	2.06175e+08	1.34807e+08	4.25258e+08	1.99151e+08	1.04447	0	SLHTLFGDK	P02768	P02768 [89-97]
ITIH1__34	ITIH1	Inter-alpha-trypsin inhibitor heavy chain H1	2.36078e+06	1.71414e+06	4.84868e+06	1.9752e+06	1.03833	0	TAFISDFAVTADGNAFIGDIKDK	P19827	P19827 [94-116]
C3__157	C3	Complement C3	3.3736e+06	1.58725e+06	6.92348e+06	3.02419e+06	1.03721	0	SEETKENEGFTVTAEGKGQGTLSVVTMYHAK	P01024	P01024 [1321-1351]
SERPIND1__23ox	SERPIND1	Heparin cofactor 2	1.12388e+06	617420	2.29786e+06	1.70809e+06	1.03181	0	VSMMQTK	P05546	P05546 [323-329]
AFM__35	AFM	Afamin	275189	229438	561913	400576	1.02993	0	VMNHICSKQDSISSK	P43652	P43652 [284-298]
IGHM__10	IGHM	Immunoglobulin heavy constant mu	218480	143454	445979	284915	1.02947	0	ESGPTTYK	P01871	P0DOX6 [293-300]; P01871 [170-177]
HPX__25	HPX	Hemopexin	4.30223e+06	2.42759e+06	8.76303e+06	3.43157e+06	1.02634	0	SHKWDRELISER	P02790	P02790 [78-89]
APOC3__7	APOC3	Apolipoprotein C-III	2.25003e+07	1.54963e+07	4.57958e+07	1.75251e+07	1.02527	0	GWVTDGFSSLKDYWSTVK	P02656	P02656 [61-78]
IGHM__8	IGHM	Immunoglobulin heavy constant mu	1.25757e+07	5.90787e+06	2.55648e+07	1.52497e+07	1.02352	0	ESATITCLVTGFSPADVFVQWMQR	P01871	P0DOX6 [468-491]; P01871 [345-368]
ITIH2__39	ITIH2	Inter-alpha-trypsin inhibitor heavy chain H2	6.05824e+07	1.73395e+07	1.23067e+08	3.56194e+07	1.02247	0	TILDDLRAEDHFSVIDFNQNIR	P19823	P19823 [335-356]
APOB__271	APOB	Apolipoprotein B-100	8.91238e+06	3.17323e+06	1.81023e+07	6.90594e+06	1.02229	0	NIQEYLSILTDPDGK	P04114	P04114 [4447-4461]
TF__84	TF	Serotransferrin	1.00581e+07	4.46286e+06	2.04092e+07	8.79981e+06	1.02087	0	SKEFQLFSSPHGK	P02787	P02787 [298-310]
C4BPA__17	C4BPA	C4b-binding protein alpha chain	1.80947e+07	8.32372e+06	3.6676e+07	1.37903e+07	1.01927	0	KPDVSHGEMVSGFGPIYNYK	P04003	P04003 [241-260]
ITIH4__39	ITIH4	Inter-alpha-trypsin inhibitor heavy chain H4	3.81603e+06	1.76353e+06	7.73003e+06	2.65965e+06	1.0184	0	RLDYQEGPPGVEISCWSVEL	Q14624	Q14624 [911-930]
HPX__7	HPX	Hemopexin	2.13461e+07	9.40723e+06	4.32327e+07	1.33448e+07	1.01815	0	EVGTPHGIILDSVDAAFICPGSSR	P02790	P02790 [348-371]
A2M__130	A2M	Alpha-2-macroglobulin	7.15931e+06	4.00182e+06	1.44919e+07	6.59176e+06	1.01735	0	TTVMVKNEDSLVFVQTDKSIYKPGQTVK	P01023	P01023 [118-145]
AMBP__1	AMBP	Protein AMBP	3.54014e+06	1.43624e+06	7.16131e+06	3.06395e+06	1.01642	0	AFIQLWAFDAVK	P02760	P02760 [298-309]
ITIH2__20	ITIH2	Inter-alpha-trypsin inhibitor heavy chain H2	1.86336e+07	8.68762e+06	3.76448e+07	1.50875e+07	1.01454	0	KLWAYLTINQLLAER	P19823	P19823 [582-596]
C2__29	C2	Complement C2	3.50581e+06	1.2967e+06	7.06484e+06	2.40153e+06	1.01091	0	VLMSVLNDNSR	P06681	P06681 [304-314]
COMP__38	COMP	Cartilage oligomeric matrix protein	337569	124140	679991	316533	1.01033	0	NTDEDKWGDACDNCR	P49747	P49747 [338-352]
HPX__22	HPX	Hemopexin	2.39564e+07	1.44804e+07	4.82275e+07	1.46435e+07	1.00945	0	RLWWLDLK	P02790	P02790 [379-386]
ALB__119	ALB	Serum albumin	1.74086e+07	1.07402e+07	3.50195e+07	1.21115e+07	1.00836	0	VFDEFKPLVEEPQNLIKQNCELFEQLGEYK	P02768	P02768 [397-426]
FGA__74	FGA	Fibrinogen alpha chain	1.45684e+06	701636	2.9149e+06	1.56126e+06	1.0006	0	REYHTEKLVTSK	P02671	P02671 [426-437]
APOC1__4	APOC1	Apolipoprotein C-I	1.57259e+06	978355	3.14378e+06	1.62724e+06	0.999356	0	LKEFGNTLEDK	P02654	P02654 [37-47]
AFM__29	AFM	Afamin	961583	593918	1.92198e+06	994179	0.999109	0	RPCFESLKADK	P43652	P43652 [507-517]
TF__19	TF	Serotransferrin	9.0331e+06	3.67381e+06	1.80504e+07	4.42906e+06	0.99874	0	DKSKEFQLFSSPHGK	P02787	P02787 [296-310]
PON1__2	PON1	Serum paraoxonase/arylesterase 1	3.34678e+06	1.98308e+06	6.67958e+06	3.20946e+06	0.996983	0	EVQPVELPNCNLVK	P27169	P27169 [33-46]
C3__198	C3	Complement C3	3.98134e+06	2.20757e+06	7.94473e+06	2.39576e+06	0.996742	0	VFSLAVNLIAIDSQVLCGAVK	P01024	P01024 [1085-1105]
HRG__15	HRG	Histidine-rich glycoprotein	1.46985e+07	5.01859e+06	2.92997e+07	9.37204e+06	0.995219	0	HPNVFGFCR	P04196	P04196 [211-219]
APOB__139	APOB	Apolipoprotein B-100	1.7846e+07	6.53577e+06	3.55674e+07	1.22125e+07	0.994951	0	IGQDGISTSATTNLK	P04114	P04114 [1647-1661]
KNG1__12	KNG1	Kininogen-1	3.00988e+06	1.57368e+06	5.97499e+06	3.08595e+06	0.989231	0	FKLDDDLEHQGGHVLDHGHK	P01042	P01042 [477-496]
HRG__7	HRG	Histidine-rich glycoprotein	3.73974e+06	1.08236e+06	7.42168e+06	2.65682e+06	0.988808	0	DSPVLIDFFEDTERYR	P04196	P04196 [140-155]
SERPINF1__2	SERPINF1	Pigment epithelium-derived factor	3.134e+06	1.06672e+06	6.19102e+06	2.47083e+06	0.98217	0	ALYYDLISSPDIHGTYKELLDTVTAPQK	P36955	P36955 [107-134]
ITIH1__8	ITIH1	Inter-alpha-trypsin inhibitor heavy chain H1	1.114e+06	681464	2.20002e+06	1.2071e+06	0.981773	0	ERGHMLENHVER	P19827	P19827 [553-564]
FN1__61	FN1	Fibronectin	3.03782e+06	1.67337e+06	5.99685e+06	4.5121e+06	0.981166	0	GLKPGVVYEGQLISIQQYGHQEVTR	P02751	P02751 [670-694]
PLG__82	PLG	Plasminogen	2.75016e+07	8.4747e+06	5.42802e+07	1.84835e+07	0.98091	0	VILGAHQEVNLEPHVQEIEVSR	P00747	P00747 [635-656]
TGFBI__25	TGFBI	Transforming growth factor-beta-induced protein ig-h3	444507	134864	876909	355833	0.980222	0	YLYHGQTLETLGGK	Q15582	Q15582 [448-461]
AGT__6	AGT	Angiotensinogen	2.77951e+06	2.15773e+06	5.47691e+06	2.10322e+06	0.978529	0	FMQAVTGWK	P01019	P01019 [254-262]
ALB__31	ALB	Serum albumin	7.19794e+06	3.86468e+06	1.41572e+07	4.22229e+06	0.975881	0	DVCKNYAEAKDVFLGMFLYEYAR	P02768	P02768 [338-360]
FN1__111	FN1	Fibronectin	1.74533e+06	907771	3.42726e+06	1.93298e+06	0.973554	0	QDGHLWCSTTSNYEQDQK	P02751	P02751 [380-397]
C3__224ox	C3	Complement C3	1.4414e+07	4.88121e+06	2.82932e+07	8.42992e+06	0.972984	0	YFKPGMPFDLMVFVTNPDGSPAYR	P01024	P01024 [363-386]
ITIH2__23	ITIH2	Inter-alpha-trypsin inhibitor heavy chain H2	1.19701e+07	4.00526e+06	2.34843e+07	9.82776e+06	0.972261	0	MATTMIQSK	P19823	P19823 [85-93]
PGLYRP2__11	PGLYRP2	N-acetylmuramoyl-L-alanine amidase	6.52801e+06	2.88139e+06	1.28032e+07	4.48326e+06	0.971795	0	LLQLPLGFLYVHHTYVPAPPCTDFTR	Q96PD5	Q96PD5 [399-424]
ALB__99	ALB	Serum albumin	4.48173e+08	2.23031e+08	8.78435e+08	2.2007e+08	0.970881	0	RMPCAEDYLSVVLNQLCVLHEK	P02768	P02768 [469-490]
FCN2__4	FCN2	Ficolin-2	1.7917e+06	1.14818e+06	3.50839e+06	1.66227e+06	0.96948	0	MVGLEGSDKLTILR	Q15485	Q15485 [37-50]
ITIH4__9	ITIH4	Inter-alpha-trypsin inhibitor heavy chain H4	3.44504e+06	1.77403e+06	6.74554e+06	3.35946e+06	0.969415	0	DTDRFSSHVGGTLGQFYQEVLWGSPAASDDGRR	Q14624	Q14624 [863-895]
TF__90	TF	Serotransferrin	7.33348e+07	2.66385e+07	1.4344e+08	3.90873e+07	0.967881	0	TAGWNIPMGLLYNK	P02787	P02787 [476-489]
APOB__84	APOB	Apolipoprotein B-100	4.17193e+07	1.79548e+07	8.15913e+07	2.73324e+07	0.967699	0	FPEVDVLTK	P04114	P04114 [3791-3799]
APOA1__7	APOA1	Apolipoprotein A-I	9.3053e+06	5.802e+06	1.81802e+07	6.38667e+06	0.966245	0	AKVQPYLDDFQK	P02647	P02647 [119-130]
F2__18	F2	Prothrombin	8.59182e+06	2.81943e+06	1.67372e+07	1.10094e+07	0.962025	0	KPVAFSDYIHPVCLPDRETAASLLQAGYK	P00734	P00734 [470-498]
SERPINA1__11	SERPINA1	Alpha-1-antitrypsin	7.30471e+06	3.7991e+06	1.4223e+07	9.02483e+06	0.96133	0	GKWERPFEVKDTEEEDFHVDQVTTVK	P01009	P01009 [216-241]
TGFBI__17	TGFBI	Transforming growth factor-beta-induced protein ig-h3	1.5437e+06	1.08708e+06	3.00421e+06	1.45793e+06	0.960594	0	SPYQLVLQHSR	Q15582	Q15582 [28-38]
SERPINC1__26	SERPINC1	Antithrombin-III	1.99119e+06	763246	3.8723e+06	1.46695e+06	0.959558	0	RVWELSK	P01008	P01008 [79-85]
APOB__223	APOB	Apolipoprotein B-100	4.0276e+06	2.0966e+06	7.83123e+06	4.43922e+06	0.95932	0	LNELSFK	P04114	P04114 [2404-2410]
C4B__4	C4B	Complement C4-B	3.03464e+07	2.0675e+07	5.892e+07	2.68996e+07	0.957234	0	GSSTWLTAFVLK	P0C0L5	P0C0L5 [1073-1084]
APOB__247	APOB	Apolipoprotein B-100	804378	458793	1.56104e+06	785443	0.956567	0	LSQLQTYMIQFDQYIK	P04114	P04114 [2171-2186]
APOB__358	APOB	Apolipoprotein B-100	6.86086e+07	2.72065e+07	1.3282e+08	3.99098e+07	0.953007	0	TLQGIPQMIGEVIR	P04114	P04114 [805-818]
HYAL1	HYAL1	Hyaluronidase-1	46350.4	25573.4	89636.4	49883.8	0.951504	0	WAFNWDTKDIYR	Q12794	Q12794 [137-148]
APOA1__52	APOA1	Apolipoprotein A-I	3.45078e+08	1.50843e+08	6.67046e+08	1.83683e+08	0.950862	0	VSFLSALEEYTK	P02647	P02647 [251-262]
IGHV3_7__3	IGHV3	Immunoglobulin heavy variable 3-7	4.98622e+06	2.42562e+06	9.62708e+06	4.20181e+06	0.949152	0	GLEWVANIKQDGSEK	P01780	P01780 [63-77]
ALB__109	ALB	Serum albumin	1.06134e+07	5.70126e+06	2.04873e+07	7.24115e+06	0.94884	0	SLHTLFGDKLCTVATLRETYGEMADCCAK	P02768	P02768 [89-117]
APOB__387	APOB	Apolipoprotein B-100	110171	40252	212316	74605.4	0.946467	0	VNDESTEGK	P04114	P04114 [1079-1087]
C1S__2	C1S	Complement C1s subcomponent	6.90813e+06	3.53402e+06	1.32941e+07	6.51823e+06	0.944417	0	CQPVDCGIPESIENGKVEDPESTLFGSVIR	P09871	P09871 [354-383]
GSN__29	GSN	Gelsolin	6.52641e+06	4.71235e+06	1.25508e+07	4.51145e+06	0.943423	0	NWRDPDQTDGLGLSYLSSHIANVER	P06396	P06396 [395-419]
FGB__33	FGB	Fibrinogen beta chain	1.06277e+07	5.02758e+06	2.04245e+07	8.61251e+06	0.942466	0	MGPTELLIEMEDWK	P02675	P02675 [335-348]
ECM1__28	ECM1	Extracellular matrix protein 1	1.19232e+06	574492	2.28723e+06	670127	0.939833	0	VTPNLMGHLCGNQR	Q16610	Q16610 [417-430]
C3__26	C3	Complement C3	4.13192e+07	1.61133e+07	7.9236e+07	3.31326e+07	0.939344	0	CCEDGMRENPMR	P01024	P01024 [693-704]
CLU__2	CLU	Clusterin	5.81823e+06	2.48767e+06	1.11495e+07	4.06782e+06	0.938326	0	ASSIIDELFQDRFFTR	P10909	P10909 [183-198]
CRTAC1__9	CRTAC1	Cartilage acidic protein 1	2.24359e+07	1.21425e+07	4.29474e+07	2.28504e+07	0.936763	0	FSMPSPVR	Q9NQ79	Q9NQ79 [339-346]
ITIH1__23	ITIH1	Inter-alpha-trypsin inhibitor heavy chain H1	3.01341e+06	1.34244e+06	5.76588e+06	2.02089e+06	0.936142	0	LWAYLTIQELLAK	P19827	P19827 [565-577]
C4A__39	C4A	Complement C4-A	223149	124341	426848	187514	0.935713	0	FEQLELRPVLYNYLDK	P0C0L4	P0C0L4 [846-861]; P0C0L5 [846-861]
SERPINA1__23	SERPINA1	Alpha-1-antitrypsin	4.02229e+07	2.11232e+07	7.68423e+07	3.74072e+07	0.933882	0	LQHLENELTHDIITK	P01009	P01009 [284-298]
APOB__281	APOB	Apolipoprotein B-100	1.02118e+07	4.47259e+06	1.9493e+07	7.13508e+06	0.932729	0	NLTDFAEQYSIQDWAK	P04114	P04114 [2560-2575]
KLKB1__20	KLKB1	Plasma kallikrein	3.22119e+06	1.47371e+06	6.14485e+06	2.82606e+06	0.931782	0	LSMDGSPTR	P03952	P03952 [351-359]
CFB__10	CFB	Complement factor B	1.07047e+07	5.05373e+06	2.04191e+07	8.57834e+06	0.93168	0	DFHINLFQVLPWLK	P00751	P00751 [740-753]
PLG__60	PLG	Plasminogen	291636	123458	556266	202139	0.931608	0	NPDNDPQGPWCYTTDPEK	P00747	P00747 [154-171]
APOB__308	APOB	Apolipoprotein B-100	5.51878e+06	2.24599e+06	1.05166e+07	3.983e+06	0.930247	0	RHIQNIDIQHLAGK	P04114	P04114 [2271-2284]
F2__15	F2	Prothrombin	3.61158e+06	1.53837e+06	6.88068e+06	3.22929e+06	0.929923	0	ITDNMFCAGYKPDEGKRGDACEGDSGGPFVMK	P00734	P00734 [544-575]
APOE__28	APOE	Apolipoprotein E	600919	325629	1.14297e+06	574770	0.927545	0	QQTEWQSGQRWELALGR	P02649	P02649 [34-50]
ITIH1__24	ITIH1	Inter-alpha-trypsin inhibitor heavy chain H1	2.89855e+06	1.57097e+06	5.51254e+06	2.60993e+06	0.927386	0	LWAYLTIQELLAKR	P19827	P19827 [565-578]
AGT__6ox	AGT	Angiotensinogen	576100	619621	1.0939e+06	776280	0.925095	0	FMQAVTGWK	P01019	P01019 [254-262]
TF__46	TF	Serotransferrin	1.80785e+06	1.06874e+06	3.43138e+06	1.36279e+06	0.924516	0	HSTIFENLANKADR	P02787	P02787 [226-239]
APOB__386	APOB	Apolipoprotein B-100	1.45519e+07	6.7648e+06	2.76096e+07	1.04048e+07	0.92396	0	VLVDHFGYTKDDKHEQDMVNGIMLSVEK	P04114	P04114 [733-760]
APOB__311	APOB	Apolipoprotein B-100	1.03154e+07	4.78006e+06	1.95712e+07	7.64686e+06	0.923928	0	RNLQNNAEWVYQGAIR	P04114	P04114 [4106-4121]
APOL1__2	APOL1	Apolipoprotein L1	5.44417e+07	4.01893e+07	1.03253e+08	5.5527e+07	0.923403	0	ALDNLAR	O14791	O14791 [114-120]
APOB__179	APOB	Apolipoprotein B-100	1.13226e+06	645783	2.14634e+06	789748	0.922677	0	KQHLFVK	P04114	P04114 [1476-1482]
FN1__134	FN1	Fibronectin	1.86941e+07	9.44782e+06	3.54015e+07	2.30207e+07	0.921226	0	SYTITGLQPGTDYK	P02751	P02751 [1958-1971]
ITIH2__22	ITIH2	Inter-alpha-trypsin inhibitor heavy chain H2	923301	510390	1.74824e+06	519143	0.921034	0	LWAYLTINQLLAER	P19823	P19823 [583-596]
C8B__9	C8B	Complement component C8 beta chain	2.56881e+06	1.38269e+06	4.86226e+06	1.7445e+06	0.920527	0	FRKPYNVESYTPQTQGK	P07358	P07358 [210-226]
TF__18	TF	Serotransferrin	57976.3	30413.3	109709	29341.2	0.920143	0	DGAGDVAFVKHSTIFENLANK	P02787	P02787 [216-236]
C4A__141	C4A	Complement C4-A	1.619e+07	1.05605e+07	3.06165e+07	1.84996e+07	0.919207	0	VLSLAQEQVGGSPEKLQETSNWLLSQQQADGSFQDPCPVLDR	P0C0L4	P0C0L4 [1085-1126]
APOB__169	APOB	Apolipoprotein B-100	2.16807e+07	9.02533e+06	4.09518e+07	1.67882e+07	0.917515	0	KIISDYHQQFR	P04114	P04114 [4486-4496]
TF__47	TF	Serotransferrin	4.9909e+07	1.82967e+07	9.42048e+07	3.44631e+07	0.916501	0	HSTIFENLANKADRDQYELLCLDNTR	P02787	P02787 [226-251]
PON1__8	PON1	Serum paraoxonase/arylesterase 1	4.36652e+06	1.68645e+06	8.21177e+06	3.17623e+06	0.91121	0	IQNILTEEPK	P27169	P27169 [307-316]
C3__67	C3	Complement C3	2.55251e+07	1.1209e+07	4.80013e+07	2.31733e+07	0.911158	0	HLIVTPSGCGEQNMIGMTPTVIAVHYLDETEQWEK	P01024	P01024 [1002-1036]
ITIH3__20	ITIH3	Inter-alpha-trypsin inhibitor heavy chain H3	608946	282359	1.14479e+06	603213	0.910692	0	MSAQTHGLLGQFFQPFDFK	Q06033	Q06033 [802-820]
C4A__66	C4A	Complement C4-A	3.68097e+07	1.83257e+07	6.91792e+07	3.11971e+07	0.910254	0	KADGSYAAWLSR	P0C0L4	P0C0L4 [1061-1072]; P0C0L5 [1061-1072]
KNG1__19	KNG1	Kininogen-1	1.11191e+06	471659	2.0892e+06	722657	0.909907	0	IYPTVNCQPLGMISLMK	P01042	P01042 [364-380]
APOA1__1	APOA1	Apolipoprotein A-I	325748	178030	611739	220260	0.909158	0	AELQEGAR	P02647	P02647 [148-155]
APOB__233	APOB	Apolipoprotein B-100	1.01445e+08	3.98395e+07	1.90223e+08	6.39277e+07	0.906989	0	LPYTIITTPPLKDFSLWEK	P04114	P04114 [3137-3155]
C2__24	C2	Complement C2	1.3126e+06	499513	2.45906e+06	1.22224e+06	0.905677	0	RPQGSTCRDHENELLNK	P06681	P06681 [594-610]
Ig gamma1 heavy chain__27		Ig gamma1 heavy chain	1.56981e+07	8.00175e+06	2.94031e+07	1.41876e+07	0.905381	0	SRWQQGNVFSCSVMHEALHNHYTQK
QSOX1__2	QSOX1	Sulfhydryl oxidase 1	275817	92342.2	516124	197188	0.904005	0	AHFSPSNIILDFPAAGSAAR	O00391	O00391 [533-552]
A2M__66ox	A2M	Alpha-2-macroglobulin	4.44713e+06	3.01758e+06	8.31029e+06	3.47547e+06	0.902024	0	LSFYYLIMAK	P01023	P01023 [493-502]
ANG__3	ANG	Angiogenin	8.7751e+06	4.93598e+06	1.6392e+07	1.31059e+07	0.901503	0	YTHFLTQHYDAKPQGR	P03950	P03950 [30-45]
C3__125	C3	Complement C3	812297	445613	1.51588e+06	598859	0.900073	0	NNNEKDMALTAFVLISLQEAK	P01024	P01024 [1135-1155]
APOB__352	APOB	Apolipoprotein B-100	3.01084e+07	1.60038e+07	5.60914e+07	2.51275e+07	0.897614	0	TIHDLHLFIENIDFNK	P04114	P04114 [2225-2240]
SERPINF2__14	SERPINF2	Alpha-2-antiplasmin	3.80499e+06	1.38974e+06	7.0871e+06	2.57447e+06	0.897302	0	LQQVLHAGSGPCLPHLLSR	P08697	P08697 [132-150]
CFH__9	CFH	Complement factor H	2.90177e+07	1.36656e+07	5.40444e+07	2.03356e+07	0.897213	0	CLHPCVISR	P08603	P08603 [1163-1171]; Q03591 [262-270]
MENT	MENT	Protein MENT	43836.5	23455.3	81430.6	38526.2	0.893439	0	TEHKPCTYQQCPCNR	Q9BUN1	Q9BUN1 [243-257]
APOB__394	APOB	Apolipoprotein B-100	3.69008e+07	1.59665e+07	6.82898e+07	2.06433e+07	0.88802	0	VPQTDMTFR	P04114	P04114 [1216-1224]
CP__15	CP	Ceruloplasmin	9.7304e+06	6.38715e+06	1.8e+07	7.37907e+06	0.887429	0	ERGPEEEHLGILGPVIWAEVGDTIR	P00450	P00450 [438-462]
ALB__13	ALB	Serum albumin	2.62253e+08	1.43914e+08	4.8492e+08	1.52972e+08	0.886788	0	ALVLIAFAQYLQQCPFEDHVK	P02768	P02768 [45-65]
A2M__19	A2M	Alpha-2-macroglobulin	1.7524e+07	9.49354e+06	3.23545e+07	1.23751e+07	0.884634	0	DMYSFLEDMGLK	P01023	P01023 [665-676]
APOH__1	APOH	Beta-2-glycoprotein 1	3.28067e+07	1.09054e+07	6.057e+07	2.39385e+07	0.884613	0	ATFGCHDGYSLDGPEEIECTK	P02749	P02749 [230-250]
A2M__119	A2M	Alpha-2-macroglobulin	8.92407e+06	4.86721e+06	1.64712e+07	5.66376e+06	0.884172	0	TEHPFTVEEFVLPKFEVQVTVPK	P01023	P01023 [215-237]
IGHV3_49__2	IGHV3	Immunoglobulin heavy variable 3-49	1.90242e+07	1.56326e+07	3.50843e+07	2.17622e+07	0.882989	0	GLEWVGFIR	A0A0A0MS15	A0A0A0MS15 [63-71]
KLKB1__2	KLKB1	Plasma kallikrein	2.33328e+06	1.09249e+06	4.30123e+06	1.77703e+06	0.882391	0	CLLFSFLPASSINDMEKR	P03952	P03952 [57-74]
C3__228ox	C3	Complement C3	1.84469e+06	822561	3.3952e+06	1.44949e+06	0.880121	0	YRGDQDATMSILDISMMTGFAPDTDDLK	P01024	P01024 [1392-1419]
C3__39	C3	Complement C3	1.20836e+07	4.35944e+06	2.2232e+07	6.93768e+06	0.879584	0	DTWVEHWPEEDECQDEENQKQCQDLGAFTESMVVFGCPN	P01024	P01024 [1625-1663]
APOA1__23	APOA1	Apolipoprotein A-I	7.05047e+07	2.77589e+07	1.29616e+08	4.58996e+07	0.878453	0	KWQEEMELYR	P02647	P02647 [131-140]
AFM__11	AFM	Afamin	1.59283e+06	1.20555e+06	2.92825e+06	1.66144e+06	0.87845	0	FTDSENVCQER	P43652	P43652 [333-343]
PLG__2	PLG	Plasminogen	478473	247335	877262	548901	0.874568	0	AFQYHSKEQQCVIMAENRK	P00747	Q02325 [63-81]; P00747 [63-81]
APOB__294	APOB	Apolipoprotein B-100	7.47291e+06	3.52683e+06	1.3695e+07	6.41306e+06	0.87391	0	QHIEAIDVR	P04114	P04114 [2287-2295]
A2M__141	A2M	Alpha-2-macroglobulin	8.82913e+07	2.02761e+07	1.61793e+08	4.17957e+07	0.873804	0	VVSMDENFHPLNELIPLVYIQDPK	P01023	P01023 [148-171]
ADH2__3	ADH2	Alcohol dehydrogenase 2	2.01748e+06	550991	3.69586e+06	1.49508e+06	0.873354	0	YSGVCHTDLHAWHGDWPLPTK	P00331	P00331 [40-60]
C4BPA__29	C4BPA	C4b-binding protein alpha chain	2.82065e+06	2.146e+06	5.16318e+06	2.09389e+06	0.872233	0	MALEVYKLSLEIEQLELQR	P04003	P04003 [567-585]
C4BPA__35	C4BPA	C4b-binding protein alpha chain	2.76002e+06	2.3934e+06	5.04849e+06	2.16005e+06	0.871175	0	QSSSYSFFKEEIIYECDKGYILVGQAK	P04003	P04003 [439-465]
KLKB1__8	KLKB1	Plasma kallikrein	1.50272e+06	704448	2.7484e+06	1.23471e+06	0.87101	0	EGGKDACKGDSGGPLVCK	P03952	P03952 [568-585]
APOB__258	APOB	Apolipoprotein B-100	1.03638e+07	3.78422e+06	1.89544e+07	6.50695e+06	0.870986	0	MDMTFSK	P04114	P04114 [1587-1593]
C3__230	C3	Complement C3	2.2399e+07	1.14684e+07	4.09595e+07	1.40909e+07	0.870766	0	YYGGGYGSTQATFMVFQALAQYQK	P01024	P01024 [1261-1284]
CFB__11	CFB	Complement factor B	4.02639e+07	1.73398e+07	7.36215e+07	3.50311e+07	0.870639	0	DISEVVTPR	P00751	P00751 [671-679]
CFH__4	CFH	Complement factor H	9.00809e+06	3.52987e+06	1.64588e+07	5.34722e+06	0.869566	0	AVYTCNEGYQLLGEINYRECDTDGWTNDIPICEVVK	P08603	P08603 [110-145]
FBLN1__11	FBLN1	Fibulin-1	370688	179592	677171	340081	0.869314	0	DSFDIIK	P23142	P23142 [643-649]
C4BPB__4	C4BPB	C4b-binding protein beta chain	803766	398358	1.46809e+06	560853	0.869089	0	ITFMCNDHYILK	P20851	P20851 [103-114]
APOD__4	APOD	Apolipoprotein D	1.0211e+07	3.57437e+06	1.86495e+07	7.77555e+06	0.869007	0	IPTTFENGR	P05090	P05090 [52-60]
FN1__26	FN1	Fibronectin	9.54225e+06	4.81122e+06	1.74181e+07	9.67036e+06	0.868183	0	DLQFVEVTDVK	P02751	P02751 [912-922]
ALB__32ox	ALB	Serum albumin	1.17898e+07	5.76243e+06	2.15122e+07	6.75213e+06	0.867607	0	DVFLGMFLYEYAR	P02768	P02768 [348-360]
APOB__40	APOB	Apolipoprotein B-100	2.82516e+06	1.63278e+06	5.14809e+06	1.82905e+06	0.865704	0	DKIGVELTGR	P04114	P04114 [2003-2012]
TF__5	TF	Serotransferrin	4.25958e+07	1.28972e+07	7.74797e+07	2.67386e+07	0.863108	0	AVANFFSGSCAPCADGTDFPQLCQLCPGCGCSTLNQYFGYSGAFK	P02787	P02787 [168-212]
A2M__97ox	A2M	Alpha-2-macroglobulin	3.86987e+06	2.27585e+06	7.03746e+06	2.64247e+06	0.862771	0	SASNMAIVDVKMVSGFIPLKPTVK	P01023	P01023 [1374-1397]
PGLYRP2__7	PGLYRP2	N-acetylmuramoyl-L-alanine amidase	4.15453e+06	1.36072e+06	7.54385e+06	2.76534e+06	0.860617	0	GSQTQSHPDLGTEGCWDQLSAPR	Q96PD5	Q96PD5 [234-256]
CFB__3	CFB	Complement factor B	9.69933e+06	3.41177e+06	1.76115e+07	6.73668e+06	0.86056	0	ALFVSEEEKK	P00751	P00751 [630-639]
APOB__356	APOB	Apolipoprotein B-100	1.00097e+07	5.61844e+06	1.81716e+07	6.37615e+06	0.860286	0	TLADLTLLDSPIK	P04114	P04114 [2013-2025]
SERPINA1__2ox	SERPINA1	Alpha-1-antitrypsin	1.64562e+06	755322	2.98717e+06	1.17593e+06	0.860146	0	AVLTIDEKGTEAAGAMFLEAIPMSIPPEVK	P01009	P01009 [360-389]
ITIH2__2	ITIH2	Inter-alpha-trypsin inhibitor heavy chain H2	9.82374e+06	4.89999e+06	1.78122e+07	5.31605e+06	0.858524	0	AGELEVFNGYFVHFFAPDNLDPIPK	P19823	P19823 [285-309]
IGHV4_30_2__2	IGHV4_30_2	Immunoglobulin heavy variable 4-30-2	1.53776e+07	6.56406e+06	2.78523e+07	1.49472e+07	0.856966	0	VTISVDR	A0A087WSY4	A0A087WSY4 [88-94]
APOA1__8	APOA1	Apolipoprotein A-I	7.21166e+06	3.63795e+06	1.30532e+07	5.45501e+06	0.855996	0	AKVQPYLDDFQKK	P02647	P02647 [119-131]
CFB__40	CFB	Complement factor B	2.46272e+06	998864	4.44881e+06	2.43698e+06	0.853168	0	QLNEINYEDHKLK	P00751	P00751 [338-350]
C5__31	C5	Complement C5	5.16052e+06	2.44787e+06	9.31547e+06	3.13014e+06	0.852112	0	EYVLPHFSVSIEPEYNFIGYK	P01031	P01031 [221-241]
SELENOP__3	SELENOP	Selenoprotein P	2.25511e+06	1.07707e+06	4.06539e+06	1.8076e+06	0.850195	0	LPTDSELAPR	P49908	P49908 [289-298]
PON1__12	PON1	Serum paraoxonase/arylesterase 1	6.07193e+06	2.41713e+06	1.0946e+07	4.35182e+06	0.850177	0	SLDFNTLVDNISVDPETGDLWVGCHPNGMK	P27169	P27169 [261-290]
CLU__23	CLU	Clusterin	3.03398e+06	1.35182e+06	5.45744e+06	2.13701e+06	0.847012	0	RPHFFFPK	P10909	P10909 [215-222]
ALB__21	ALB	Serum albumin	2.46553e+06	1.17532e+06	4.42943e+06	1.69682e+06	0.845221	0	CCKADDKETCFAEEGK	P02768	P02768 [582-597]
FN1__162	FN1	Fibronectin	8.65551e+06	5.13186e+06	1.55331e+07	8.17318e+06	0.843659	0	VGDTYERPKDSMIWDCTCIGAGR	P02751	P02751 [108-130]
TGFBI__7	TGFBI	Transforming growth factor-beta-induced protein ig-h3	984196	660758	1.76546e+06	754015	0.843022	0	ILGDPEALRDLLNNHILK	Q15582	Q15582 [296-313]
TGFBI__12	TGFBI	Transforming growth factor-beta-induced protein ig-h3	652788	274594	1.16938e+06	517986	0.841058	0	NHIIKDQLASK	Q15582	Q15582 [437-447]
SERPINA1__33	SERPINA1	Alpha-1-antitrypsin	1.37173e+07	5.12666e+06	2.45521e+07	1.26181e+07	0.839846	0	QINDYVEKGTQGK	P01009	P01009 [180-192]
SERPINA3__14	SERPINA3	Alpha-1-antichymotrypsin	2.19638e+07	1.00718e+07	3.93035e+07	1.6406e+07	0.839529	0	ITLLSALVETR	P01011	P01011 [380-390]
CFH__51	CFH	Complement factor H	1.01666e+07	3.54299e+06	1.8192e+07	9.50663e+06	0.839464	0	GKEGWIHTVCINGR	P08603	P08603 [783-796]
FCN3__8	FCN3	Ficolin-3	2.75651e+06	771011	4.92308e+06	1.91592e+06	0.836718	0	RQDGSVDFFR	O75636	O75636 [136-145]
PLG__16	PLG	Plasminogen	5.237e+06	1.52761e+06	9.35047e+06	3.84663e+06	0.836299	0	DVVLFEK	P00747	Q15195 [90-96]; P00747 [90-96]
C5__36	C5	Complement C5	1.1976e+06	581451	2.13747e+06	975133	0.83575	0	FWKDNLQHKDSSVPNTGTAR	P01031	P01031 [1227-1246]
FN1__58	FN1	Fibronectin	3.67928e+06	1.85737e+06	6.56619e+06	2.83736e+06	0.835633	0	GFNCESKPEAEETCFDK	P02751	P02751 [84-100]
CFB__34	CFB	Complement factor B	1.4108e+07	5.50399e+06	2.51747e+07	1.00777e+07	0.835456	0	LLQEGQALEYVCPSGFYPYPVQTR	P00751	P00751 [51-74]
C3__1	C3	Complement C3	2.70774e+07	1.18023e+07	4.83085e+07	1.97048e+07	0.835189	0	AAVYHHFISDGVR	P01024	P01024 [914-926]
ALB__58	ALB	Serum albumin	2.13032e+07	1.32172e+07	3.80052e+07	2.13432e+07	0.835126	0	LAKTYETTLEK	P02768	P02768 [373-383]
CFB__45	CFB	Complement factor B	8.09189e+06	3.09651e+06	1.44293e+07	6.44905e+06	0.834456	0	VASYGVKPR	P00751	P00751 [300-308]
C3__133	C3	Complement C3	1.10156e+07	3.94262e+06	1.96376e+07	7.7515e+06	0.834075	0	QDSLSSQNQLGVLPLSWDIPELVNMGQWK	P01024	P01024 [177-205]
SERPINC1__25	SERPINC1	Antithrombin-III	3.59444e+06	1.74215e+06	6.40644e+06	2.18464e+06	0.833756	0	RVAEGTQVLELPFKGDDITMVLILPKPEK	P01008	P01008 [294-322]
C4A__151	C4A	Complement C4-A	1.53028e+07	8.04629e+06	2.72367e+07	1.10404e+07	0.831757	0	YVSHFETEGPHVLLYFDSVPTSR	P0C0L4	P0C0L4 [1511-1533]; P0C0L5 [1511-1533]
ITIH2__28	ITIH2	Inter-alpha-trypsin inhibitor heavy chain H2	6.9326e+06	2.1871e+06	1.2339e+07	4.25891e+06	0.831754	0	NVQFNYPHTSVTDVTQNNFHNYFGGSEIVVAGK	P19823	P19823 [500-532]
C3__32	C3	Complement C3	722333	380311	1.28537e+06	362966	0.831447	0	DMALTAFVLISLQEAK	P01024	P01024 [1140-1155]
ALB__84ox	ALB	Serum albumin	4.47282e+06	2.98891e+06	7.95311e+06	2.65638e+06	0.830333	0	NYAEAKDVFLGMFLYEYAR	P02768	P02768 [342-360]
C5__55	C5	Complement C5	455856	245544	810345	390494	0.829957	0	KLKEGMLSIMSYR	P01031	P01031 [1048-1060]
F2__44	F2	Prothrombin	1.90828e+06	604576	3.3906e+06	1.25956e+06	0.82927	0	YNWRENLDR	P00734	P00734 [453-461]
APOB__96	APOB	Apolipoprotein B-100	3.74386e+06	1.90923e+06	6.65161e+06	2.79662e+06	0.829178	0	GAYQNNEIKHIYAISSAALSASYK	P04114	P04114 [1829-1852]
F9__11	F9	Coagulation factor IX	668783	395698	1.18635e+06	470950	0.826923	0	WIVTAAHCVETGVK	P00740	P00740 [261-274]
SERPINF1__21	SERPINF1	Pigment epithelium-derived factor	2.21407e+06	1.05488e+06	3.92341e+06	1.70329e+06	0.825407	0	VPMMSDPK	P36955	P36955 [241-248]
C5__98	C5	Complement C5	1.34999e+07	7.7984e+06	2.39142e+07	9.48744e+06	0.82492	0	VYSLNDDLKPAKR	P01031	P01031 [145-157]
ITIH4__4	ITIH4	Inter-alpha-trypsin inhibitor heavy chain H4	4.08525e+06	2.09419e+06	7.23496e+06	1.87482e+06	0.824563	0	AISGGSIQIENGYFVHYFAPEGLTTMPK	Q14624	Q14624 [246-273]
C8A__35	C8A	Complement component C8 alpha chain	4.33905e+06	1.18515e+06	7.68431e+06	2.87129e+06	0.824537	0	YNPVVIDFEMQPIHEVLR	P07357	P07357 [452-469]
TTR__5	TTR	Transthyretin	6.25992e+06	3.46206e+06	1.10834e+07	4.03722e+06	0.824179	0	GSPAINVAVHVFRK	P02766	P02766 [42-55]
FN1__160	FN1	Fibronectin	5.08438e+06	2.62655e+06	8.99125e+06	5.43522e+06	0.822449	0	VFAVSHGR	P02751	P02751 [977-984]
ALB__122	ALB	Serum albumin	5.24094e+07	3.14314e+07	9.26269e+07	2.91987e+07	0.821605	0	VHTECCHGDLLECADDR	P02768	P02768 [265-281]
ITIH1__37	ITIH1	Inter-alpha-trypsin inhibitor heavy chain H1	1.32163e+07	4.11343e+06	2.33563e+07	8.48454e+06	0.821486	0	TMEQFTIHLTVNPQSK	P19827	P19827 [142-157]
APOA1__18	APOA1	Apolipoprotein A-I	1.41065e+07	6.67686e+06	2.49203e+07	1.02015e+07	0.820963	0	EQLGPVTQEFWDNLEKETEGLR	P02647	P02647 [86-107]
C5__19	C5	Complement C5	1.17483e+06	1.09275e+06	2.07509e+06	752607	0.820723	0	DVFLEMNIPYSVVR	P01031	P01031 [822-835]
C3__178	C3	Complement C3	2.43428e+06	1.22075e+06	4.29804e+06	1.09041e+06	0.820185	0	SYTVAIAGYALAQMGRLKGPLLNK	P01024	P01024 [1186-1209]
AMBP__18	AMBP	Protein AMBP	6.61577e+06	2.88483e+06	1.1681e+07	4.15387e+06	0.820183	0	KEDSCQLGYSAGPCMGMTSR	P02760	P02760 [227-246]
IGHA1__2	IGHA1	Immunoglobulin heavy constant alpha 1	1.74726e+08	1.29538e+08	3.08355e+08	1.383e+08	0.819501	0	DLCGCYSVSSVLPGCAEPWNHGK	P01876	P01876 [178-200]
APCS__4	APCS	Serum amyloid P-component	7.42892e+06	3.08979e+06	1.31065e+07	5.50692e+06	0.819062	0	AYSLFSYNTQGRDNELLVYKER	P02743	P02743 [65-86]
APOB__89	APOB	Apolipoprotein B-100	1.26038e+07	5.15559e+06	2.22161e+07	7.15322e+06	0.817742	0	FSDEGTHESQISFTIEGPLTSFGLSNK	P04114	P04114 [2936-2962]
SERPIND1__14	SERPIND1	Heparin cofactor 2	2.86979e+06	1.29748e+06	5.04652e+06	2.9144e+06	0.814343	0	MLFDKNGNMAGISDQR	P05546	P05546 [416-431]
APOB__392	APOB	Apolipoprotein B-100	9.50171e+06	4.55892e+06	1.66977e+07	5.7014e+06	0.81339	0	VNWEEEAASGLLTSLKDNVPK	P04114	P04114 [4056-4076]
TF__50	TF	Serotransferrin	2.05686e+07	7.30542e+06	3.61326e+07	1.39785e+07	0.812859	0	INHCRFDEFFSEGCAPGSK	P02787	P02787 [490-508]
APOB__2	APOB	Apolipoprotein B-100	1.16827e+07	4.57616e+06	2.0521e+07	7.64656e+06	0.812726	0	AALTELSLGSAYQAMILGVDSK	P04114	P04114 [1703-1724]
APOB__130	APOB	Apolipoprotein B-100	2.84262e+07	1.22049e+07	4.99173e+07	1.67577e+07	0.81232	0	IAELSATAQEIIK	P04114	P04114 [4466-4478]
C4A__7	C4A	Complement C4-A	2.33751e+07	1.07859e+07	4.103e+07	1.60132e+07	0.811708	0	AEFQDALEK	P0C0L4	P0C0L4 [317-325]; P0C0L5 [317-325]
HGFAC__6	HGFAC	Hepatocyte growth factor activator	395187	517582	693586	778799	0.811539	0	NPDNDERPWCYVVK	Q04756	Q04756 [340-353]
ITIH4__37	ITIH4	Inter-alpha-trypsin inhibitor heavy chain H4	9.33028e+06	5.44921e+06	1.63681e+07	7.8747e+06	0.810896	0	QLGLPGPPDVPDHAAYHPFR	Q14624	Q14624 [669-688]
PLG__24	PLG	Plasminogen	1.04798e+07	4.85722e+06	1.83613e+07	5.71401e+06	0.809052	0	FGMHFCGGTLISPEWVLTAAHCLEK	P00747	P00747 [602-626]
APOB__282	APOB	Apolipoprotein B-100	1.62909e+07	5.87551e+06	2.85353e+07	9.6346e+06	0.808686	0	NMEVSVATTTK	P04114	P04114 [3420-3430]
APOB__384	APOB	Apolipoprotein B-100	1.99255e+07	7.90138e+06	3.48644e+07	1.34133e+07	0.807136	0	VLLDQLGTTISFER	P04114	P04114 [2296-2309]
CFI__28	CFI	Complement factor I	5.37779e+06	2.71936e+06	9.40926e+06	4.03359e+06	0.807068	0	YQIWTTVVDWIHPDLKR	P05156	P05156 [390-406]
PLG__96	PLG	Plasminogen	4.08779e+06	1.84667e+06	7.15216e+06	2.38378e+06	0.807057	0	YILQGVTSWGLGCARPNKPGVYVR	P00747	P00747 [772-795]
RNASE4__1	RNASE4	Ribonuclease 4	285150	118606	498817	222040	0.806791	0	FNTFIHEDIWNIR	P34096	P34096 [70-82]
ITIH4__7	ITIH4	Inter-alpha-trypsin inhibitor heavy chain H4	4.64821e+06	2.47881e+06	8.1305e+06	2.57413e+06	0.806668	0	DQFNLIVFSTEATQWRPSLVPASAENVNK	Q14624	Q14624 [308-336]
TF__2	TF	Serotransferrin	6.3094e+06	2.45276e+06	1.1026e+07	3.45364e+06	0.80533	0	AIAANEADAVTLDAGLVYDAYLAPNNLKPVVAEFYGSK	P02787	P02787 [70-107]
APOB__367	APOB	Apolipoprotein B-100	1.06364e+07	6.13358e+06	1.85678e+07	6.27308e+06	0.803784	0	TSSFALNLPTLPEVK	P04114	P04114 [3776-3790]
HPX__15	HPX	Hemopexin	1.62079e+07	8.4982e+06	2.82674e+07	1.24946e+07	0.802442	0	LLQDEFPGIPSPLDAAVECHR	P02790	P02790 [131-151]
SERPINC1__11	SERPINC1	Antithrombin-III	1.12353e+07	4.16632e+06	1.95791e+07	6.48155e+06	0.801272	0	EVPLNTIIFMGR	P01008	P01008 [446-457]
TF__87	TF	Serotransferrin	1.46938e+08	7.5132e+07	2.55743e+08	6.52759e+07	0.79949	0	SMGGKEDLIWELLNQAQEHFGKDK	P02787	P02787 [274-297]
TF__1	TF	Serotransferrin	7.47098e+06	3.43429e+06	1.30029e+07	4.30996e+06	0.799468	0	ADRDQYELLCLDNTR	P02787	P02787 [237-251]
VTN__16	VTN	Vitronectin	1.08768e+07	3.93712e+06	1.89281e+07	7.52167e+06	0.799275	0	SIAQYWLGCPAPGHL	P04004	P04004 [464-478]
CSN1S1__4	CSN1S1	Alpha-S1-casein	8.18597e+07	4.1754e+07	1.42163e+08	7.64234e+07	0.796316	0	FFVAPFPEVFGK	P02662	P02662 [38-49]
C1S__15	C1S	Complement C1s subcomponent	2.47231e+07	9.73299e+06	4.29296e+07	1.70542e+07	0.796113	0	LLEVPEGR	P09871	P09871 [516-523]
ITIH2__41	ITIH2	Inter-alpha-trypsin inhibitor heavy chain H2	1.36302e+07	6.00118e+06	2.36611e+07	8.33787e+06	0.795711	0	TWRNDLISATK	P19823	P19823 [357-367]
IGHG4__20	IGHG4	Immunoglobulin heavy constant gamma 4	3.48451e+07	5.07551e+07	6.04715e+07	4.62101e+07	0.795298	0	YGPPCPSCPAPEFLGGPSVFLFPPKPK	P01861	P01861 [102-128]
ALB__14	ALB	Serum albumin	2.44532e+07	1.4151e+07	4.24023e+07	1.43049e+07	0.794122	0	ALVLIAFAQYLQQCPFEDHVKLVNEVTEFAK	P02768	P02768 [45-75]
C3__168	C3	Complement C3	5.18068e+07	1.87502e+07	8.97657e+07	2.33016e+07	0.793023	0	SLYVSATVILHSGSDMVQAER	P01024	P01024 [323-343]
APOB__385	APOB	Apolipoprotein B-100	5.85398e+06	3.20095e+06	1.0142e+07	3.66845e+06	0.792855	0	VLVDHFGYTK	P04114	P04114 [733-742]
IGLV1_40__2	IGLV1_40	Immunoglobulin lambda variable 1-40	4.44278e+06	3.31649e+06	7.69076e+06	3.9337e+06	0.791662	0	LLIYGNSNRPSGVPDRFSGSK	P01703	P01703 [67-87]
HRG__1	HRG	Histidine-rich glycoprotein	1.81619e+06	432248	3.14324e+06	1.01491e+06	0.791339	0	ADLFYDVEALDLESPK	P04196	P04196 [220-235]
CPN2__11	CPN2	Carboxypeptidase N subunit 2	720002	349022	1.2459e+06	558025	0.791112	0	SLMLSYNAITHLPAGIFR	P22792	P22792 [317-334]
ITIH1__39	ITIH1	Inter-alpha-trypsin inhibitor heavy chain H1	1.38397e+07	4.59984e+06	2.39455e+07	8.60649e+06	0.790939	0	VTFQLTYEEVLKR	P19827	P19827 [158-170]
APOB__344	APOB	Apolipoprotein B-100	2.11972e+07	7.40036e+06	3.6656e+07	1.31938e+07	0.790181	0	TEHGSEMLFFGNAIEGK	P04114	P04114 [2837-2853]
APOA1__13	APOA1	Apolipoprotein A-I	4.1069e+07	2.39967e+07	7.09627e+07	2.5071e+07	0.78901	0	DLATVYVDVLKDSGRDYVSQFEGSALGK	P02647	P02647 [37-64]
TF__93	TF	Serotransferrin	7.38231e+07	3.82765e+07	1.27447e+08	4.4342e+07	0.787753	0	WCALSHHER	P02787	P02787 [363-371]
APOB__302	APOB	Apolipoprotein B-100	1.95194e+07	1.10456e+07	3.3697e+07	1.44311e+07	0.787709	0	QTIIVVLENVQR	P04114	P04114 [2086-2097]
APOB__105	APOB	Apolipoprotein B-100	5.36107e+06	2.89589e+06	9.24654e+06	3.91463e+06	0.786394	0	GLLIFDASSSWGPQMSASVHLDSK	P04114	P04114 [1451-1474]
SELENOP__2	SELENOP	Selenoprotein P	788604	279568	1.3581e+06	581901	0.784212	0	DMPASEDLQDLQK	P49908	P49908 [262-274]
ADH1__18	ADH1	Alcohol dehydrogenase 1	2.14421e+07	5.37993e+06	3.69258e+07	1.06685e+07	0.784186	0	VLGIDGGEGK	P00330	P00330 [198-207]
IGHV3_23	IGHV3	Immunoglobulin heavy variable 3-23	1.18789e+06	744904	2.04563e+06	802750	0.784142	0	LSCAASGFTFSSYAMSWVR	P01764	P01764 [39-57]
C1R__27	C1R	Complement C1r subcomponent	7.04995e+06	2.77627e+06	1.21331e+07	4.57576e+06	0.783268	0	QGYQLIEGNQVLHSFTAVCQDDGTWHR	P00736	P00736 [340-366]
C4BPA__18	C4BPA	C4b-binding protein alpha chain	5.86515e+07	2.4693e+07	1.0093e+08	3.79328e+07	0.783112	0	KPDVSHGEMVSGFGPIYNYKDTIVFK	P04003	P04003 [241-266]
CFB__25	CFB	Complement factor B	2.2272e+06	1.1448e+06	3.83253e+06	1.86257e+06	0.783063	0	GTDYHKQPWQAK	P00751	P00751 [487-498]
FGG__29	FGG	Fibrinogen gamma chain	5.32979e+07	2.34124e+07	9.16944e+07	4.06203e+07	0.782755	0	KMLEEIMKYEASILTHDSSIR	P02679	P02679 [114-134]
C3__90ox.1	C3	Complement C3	2.91979e+06	1.09284e+06	5.01935e+06	2.26512e+06	0.781638	0	KCCEDGMRENPMR
HRG__19	HRG	Histidine-rich glycoprotein	3.89528e+06	1.35219e+06	6.68973e+06	2.95006e+06	0.780221	0	KYWNDCEPPDSR	P04196	P04196 [84-95]
ALB__95	ALB	Serum albumin	7.00293e+08	3.76558e+08	1.20259e+09	4.77343e+08	0.780115	0	RHPDYSVVLLLR	P02768	P02768 [361-372]
APOB__222	APOB	Apolipoprotein B-100	1.84179e+07	7.01206e+06	3.16285e+07	1.14598e+07	0.780115	0	LNDLNSVLVMPTFHVPFTDLQVPSCK	P04114	P04114 [3737-3762]
C3__55	C3	Complement C3	9.81516e+06	5.74507e+06	1.68534e+07	5.43419e+06	0.779958	0	FYHPEKEDGK	P01024	P01024 [1492-1501]
TF__66	TF	Serotransferrin	9.16679e+06	3.96473e+06	1.57371e+07	5.37676e+06	0.779686	0	LKCDEWSVNSVGK	P02787	P02787 [372-384]
APOB__351	APOB	Apolipoprotein B-100	7.66299e+06	3.11714e+06	1.31422e+07	4.6808e+06	0.778232	0	TIDQMLNSELQWPVPDIYLR	P04114	P04114 [2675-2694]
APOD__5	APOD	Apolipoprotein D	1.35615e+07	7.20534e+06	2.32547e+07	8.28643e+06	0.778	0	KMTVTDQVNCPK	P05090	P05090 [176-187]
APOE__2	APOE	Apolipoprotein E	3.59239e+07	1.0853e+07	6.1598e+07	2.49057e+07	0.777939	0	AKLEEQAQQIR	P02649	P02649 [259-269]
CD5L__11	CD5L	CD5 antigen-like	1.93532e+07	1.20809e+07	3.31804e+07	1.6799e+07	0.777756	0	GVWGSVCDDNWGEKEDQVVCK	O43866	O43866 [263-283]
SERPINF2__8	SERPINF2	Alpha-2-antiplasmin	4.83993e+06	1.90741e+06	8.27916e+06	3.22465e+06	0.774497	0	HQMDLVATLSQLGLQELFQAPDLR	P08697	P08697 [343-366]
CFB__27	CFB	Complement factor B	5.43769e+06	2.62316e+06	9.30105e+06	4.34e+06	0.774398	0	ISVIRPSK	P00751	P00751 [499-506]
C1S__36	C1S	Complement C1s subcomponent	1.16591e+06	525814	1.99157e+06	801237	0.772445	0	YHGDPMPCPKEDTPNSVWEPAK	P09871	P09871 [287-308]
APOB__299	APOB	Apolipoprotein B-100	2.55538e+06	1.60854e+06	4.36377e+06	1.65274e+06	0.772038	0	QSMTLSSEVQIPDFDVDLGTILR	P04114	P04114 [1056-1078]
APOB__406	APOB	Apolipoprotein B-100	1.65203e+06	843450	2.82051e+06	1.05759e+06	0.771712	0	WNFYYSPQSSPDKK	P04114	P04114 [4022-4035]
C3__26ox.1	C3	Complement C3	4.47091e+06	1.83433e+06	7.62772e+06	3.17283e+06	0.770683	0	CCEDGMRENPMR
CFP__1	CFP	Properdin	804471	207138	1.37031e+06	608807	0.768391	0	CEELQGQKLVVEEK	P27918	P27918 [439-452]
RARRES2__1	RARRES2	Retinoic acid receptor responder protein 2	153862	48950.7	262076	112304	0.768347	0	AGEDPHSFYFPGQFAFSK	Q99969	Q99969 [141-158]
ENPP2__4	ENPP2	Ectonucleotide pyrophosphatase/phosphodiesterase family member 2	102160	58851	174004	93729.3	0.768279	0	VRDIEHLTSLDFFR	Q13822	Q13822 [827-840]
CFH__94	CFH	Complement factor H	6.93098e+06	2.48905e+06	1.17942e+07	5.87587e+06	0.766949	0	SPPEISHGVVAHMSDSYQYGEEVTYK	P08603	P08603 [933-958]
PLG__24ox	PLG	Plasminogen	1.81012e+06	1.2633e+06	3.07826e+06	1.08294e+06	0.766032	0	FGMHFCGGTLISPEWVLTAAHCLEK	P00747	P00747 [602-626]
PROS1__4	PROS1	Vitamin K-dependent protein S	2.76268e+06	1.0263e+06	4.69785e+06	1.75238e+06	0.765932	0	DCKDVDECSLKPSICGTAVCK	P07225	P07225 [198-218]
APOB__322	APOB	Apolipoprotein B-100	6.67362e+07	2.23948e+07	1.13482e+08	3.75798e+07	0.765919	0	SGVQMNTNFFHESGLEAHVALK	P04114	P04114 [897-918]
C3__228	C3	Complement C3	1.09287e+07	5.37486e+06	1.85641e+07	6.51285e+06	0.764394	0	YRGDQDATMSILDISMMTGFAPDTDDLK	P01024	P01024 [1392-1419]
Ig gamma1 heavy chain__13		Ig gamma1 heavy chain	9.53647e+07	7.24703e+07	1.61892e+08	6.86738e+07	0.763506	0	FNWYVDGVEVHNAK
C8B__39	C8B	Complement component C8 beta chain	2.54908e+06	1.31311e+06	4.32437e+06	1.88393e+06	0.762513	0	YYAGGCSPHYILNTR	P07358	P07358 [195-209]
ATRN__18	ATRN	Attractin	866644	392361	1.4695e+06	569081	0.761814	0	SVNNVVVR	O75882	O75882 [385-392]
TF__70	TF	Serotransferrin	9.34658e+07	4.76512e+07	1.5848e+08	7.75466e+07	0.761794	0	NLNEKDYELLCLDGTRKPVEEYANCHLAR	P02787	P02787 [572-600]
APOB__71	APOB	Apolipoprotein B-100	889469	386121	1.5065e+06	666435	0.760184	0	EVKIDGQFR	P04114	P04114 [1483-1491]
A2M__14	A2M	Alpha-2-macroglobulin	9.17817e+06	5.63522e+06	1.55431e+07	5.65629e+06	0.759996	0	AYIFIDEAHITQALIWLSQR	P01023	P01023 [1054-1073]
A2M__8	A2M	Alpha-2-macroglobulin	6.74963e+07	1.95205e+07	1.14252e+08	2.96127e+07	0.759342	0	ALLAYAFALAGNQDK	P01023	P01023 [1148-1162]
CP__75ox	CP	Ceruloplasmin	1.1967e+06	679867	2.02412e+06	712625	0.758239	0	WYLFGMGNEVDVHAAFFHGQALTNK	P00450	P00450 [283-307]
C3__61	C3	Complement C3	3.27813e+07	1.21893e+07	5.54091e+07	2.08144e+07	0.75725	0	GQGTLSVVTMYHAK	P01024	P01024 [1338-1351]
C3__164	C3	Complement C3	2.44383e+08	9.54378e+07	4.12814e+08	1.22006e+08	0.756348	0	SGQSEDRQPVPGQQMTLK	P01024	P01024 [567-584]
APOB__147	APOB	Apolipoprotein B-100	7.68166e+07	2.41236e+07	1.2972e+08	3.71141e+07	0.755907	0	ILGEELGFASLHDLQLLGK	P04114	P04114 [779-797]
F2__42	F2	Prothrombin	2.63404e+06	898978	4.44404e+06	1.61028e+06	0.754595	0	WYQMGIVSWGEGCDRDGK	P00734	P00734 [582-599]
C3__13	C3	Complement C3	1.94728e+08	8.6561e+07	3.28398e+08	1.36556e+08	0.753983	0	AKDQLTCNKFDLK	P01024	P01024 [1352-1364]
KRT1__60	KRT1	Keratin, type II cytoskeletal 1	6.24876e+06	2.4558e+06	1.05378e+07	6.28247e+06	0.753931	0	YEELQITAGR	P04264	P04264 [377-386]; P04259 [360-369]
C3__110	C3	Complement C3	3.67059e+06	2.51071e+06	6.1861e+06	2.45905e+06	0.753019	0	LKHLIVTPSGCGEQNMIGMTPTVIAVHYLDETEQWEK	P01024	P01024 [1000-1036]
APOB__402	APOB	Apolipoprotein B-100	5.76438e+07	2.1683e+07	9.71048e+07	3.13276e+07	0.752378	0	VSTAFVYTK	P04114	P04114 [3704-3712]
CP__49	CP	Ceruloplasmin	6.39728e+06	5.04603e+06	1.07711e+07	4.19359e+06	0.751636	0	NLASRPYTFHSHGITYYK	P00450	P00450 [111-128]
C8B__32	C8B	Complement component C8 beta chain	2.32981e+06	1.01613e+06	3.90968e+06	1.50443e+06	0.746836	0	SGFSFGFK	P07358	P07358 [252-259]
C3__129	C3	Complement C3	1.64305e+07	1.01762e+07	2.75437e+07	1.22049e+07	0.745343	0	NTLIIYLDKVSHSEDDCLAFK	P01024	P01024 [1442-1462]
APOB__328	APOB	Apolipoprotein B-100	1.12821e+07	4.25042e+06	1.89117e+07	8.34649e+06	0.745247	0	SLHMYANR	P04114	P04114 [1203-1210]
GSN__38	GSN	Gelsolin	1.74669e+06	687833	2.927e+06	1.34717e+06	0.744797	0	SEDCFILDHGKDGK	P06396	P06396 [328-341]
ALB__35	ALB	Serum albumin	2.69004e+08	1.50515e+08	4.49673e+08	1.53814e+08	0.741251	0	EFNAETFTFHADICTLSEKER	P02768	P02768 [525-545]
IGHM__25	IGHM	Immunoglobulin heavy constant mu	3.3362e+06	1.53329e+06	5.57022e+06	2.53774e+06	0.739529	0	LTCLVTDLTTYDSVTISWTR	P01871	P0DOX6 [365-384]; P01871 [242-261]
APOB__37	APOB	Apolipoprotein B-100	9.91147e+06	4.45394e+06	1.65421e+07	6.71615e+06	0.738972	0	DKAQNLYQELLTQEGQASFQGLKDNVFDGLVR	P04114	P04114 [4146-4177]
PLG__63	PLG	Plasminogen	6.53096e+06	5.75383e+06	1.08977e+07	4.78435e+06	0.738663	0	NPDRELRPWCFTTDPNKR	P00747	P00747 [236-253]
ALB__79	ALB	Serum albumin	3.07812e+08	1.54284e+08	5.11894e+08	1.65981e+08	0.733798	0	MPCAEDYLSVVLNQLCVLHEK	P02768	P02768 [470-490]
APOB__191	APOB	Apolipoprotein B-100	1.26082e+07	6.01449e+06	2.096e+07	8.93697e+06	0.733282	0	LDNIYSSDKFYK	P04114	P04114 [1770-1781]
C4BPB__7	C4BPB	C4b-binding protein beta chain	1.86403e+06	819955	3.09853e+06	1.02647e+06	0.733159	0	NLCEAMENFMQQLK	P20851	P20851 [214-227]
CP__34	CP	Ceruloplasmin	1.89654e+07	1.0778e+07	3.15228e+07	9.8046e+06	0.733027	0	KALYLQYTDETFR	P00450	P00450 [69-81]
VTN__14	VTN	Vitronectin	2.4046e+07	1.19427e+07	3.99363e+07	1.72005e+07	0.731904	0	QPQFISR	P04004	P04004 [331-337]
AFM__31	AFM	Afamin	340037	162537	564505	196110	0.731293	0	SDVGFLPPFPTLDPEEK	P43652	P43652 [131-147]
VTN__4	VTN	Vitronectin	3.15624e+07	9.46323e+06	5.23961e+07	2.60674e+07	0.731253	0	CTEGFNVDKK	P04004	P04004 [28-37]
ADH1__19	ADH1	Alcohol dehydrogenase 1	6.94998e+07	2.37932e+07	1.15248e+08	3.30967e+07	0.729661	0	VLGIDGGEGKEELFR	P00330	P00330 [198-212]
C3__179	C3	Complement C3	1.51187e+08	5.67481e+07	2.50487e+08	8.02023e+07	0.728404	0	TELRPGETLNVNFLLR	P01024	P01024 [463-478]
TF__83	TF	Serotransferrin	8.42394e+07	2.64146e+07	1.3956e+08	5.0287e+07	0.728322	0	SETKDLLFRDDTVCLAK	P02787	P02787 [643-659]
AZGP1__13	AZGP1	Zinc-alpha-2-glycoprotein	1.64778e+06	747886	2.72731e+06	1.07956e+06	0.726956	0	SSGAFWK	P25311	P25311 [130-136]
ALB__50	ALB	Serum albumin	1.51542e+08	1.12368e+08	2.50532e+08	8.27453e+07	0.725278	0	HPYFYAPELLFFAK	P02768	P02768 [170-183]
C4A__75	C4A	Complement C4-A	1.34587e+07	6.00644e+06	2.22492e+07	7.33267e+06	0.725219	0	LHLETDSLALVALGALDTALYAAGSK	P0C0L4	P0C0L4 [589-614]; P0C0L5 [589-614]
APOB__167	APOB	Apolipoprotein B-100	2.42784e+07	1.2249e+07	4.01264e+07	1.45914e+07	0.724876	0	KGNVATEISTERDLGQCDR	P04114	P04114 [196-214]
HRG__6	HRG	Histidine-rich glycoprotein	6.1862e+06	1.76067e+06	1.0222e+07	3.62239e+06	0.724546	0	DSPVLIDFFEDTER	P04196	P04196 [140-153]
A2M__17	A2M	Alpha-2-macroglobulin	1.02538e+06	335987	1.69418e+06	615181	0.724429	0	DLKPAIVK	P01023	P01023 [1441-1448]
APOB__202	APOB	Apolipoprotein B-100	2.50194e+07	1.02896e+07	4.13234e+07	1.4244e+07	0.723908	0	LHVAGNLK	P04114	P04114 [1821-1828]
RBP4__4	RBP4	Retinol-binding protein 4	5.52378e+06	1.93204e+06	9.12017e+06	3.9343e+06	0.723406	0	KDPEGLFLQDNIVAEFSVDETGQMSATAK	P02753	P02753 [48-76]
APOD__7	APOD	Apolipoprotein D	1.64085e+07	6.68355e+06	2.70791e+07	1.1696e+07	0.722739	0	MTVTDQVNCPK	P05090	P05090 [177-187]
ITIH1__21	ITIH1	Inter-alpha-trypsin inhibitor heavy chain H1	1.22336e+07	5.24324e+06	2.01465e+07	8.04192e+06	0.719684	0	KGHVLFRPTVSQQQSCPTCSTSLLNGHFK	P19827	P19827 [229-257]
APOB__261	APOB	Apolipoprotein B-100	1.21297e+07	4.90402e+06	1.99531e+07	9.01315e+06	0.718075	0	MNFKQELNGNTK	P04114	P04114 [3438-3449]
APOB__377	APOB	Apolipoprotein B-100	1.30961e+07	6.37626e+06	2.15389e+07	7.69393e+06	0.717812	0	VHELIER	P04114	P04114 [2341-2347]
FN1__119	FN1	Fibronectin	9.51451e+06	4.50483e+06	1.56224e+07	8.06294e+06	0.715412	0	QYNVGPSVSK	P02751	P02751 [1041-1050]
CD5L__7	CD5L	CD5 antigen-like	1.17595e+07	8.39361e+06	1.92626e+07	9.44199e+06	0.711978	0	ELGCGAASGTPSGILYEPPAEKEQK	O43866	O43866 [64-88]
ALB__132	ALB	Serum albumin	5.06935e+08	1.56228e+08	8.29998e+08	2.1384e+08	0.711308	0	YLYEIAR	P02768	P02769 [161-167]; P02768 [162-168]
C5__100	C5	Complement C5	1.08104e+07	3.9992e+06	1.76804e+07	6.83027e+06	0.709726	0	YGMWTIK	P01031	P01031 [196-202]
CLU__12	CLU	Clusterin	6.04004e+06	3.01535e+06	9.87757e+06	3.22554e+06	0.709598	0	IDSLLENDRQQTHMLDVMQDHFSR	P10909	P10909 [159-182]
AFM__12	AFM	Afamin	965103	451845	1.57764e+06	681786	0.70901	0	FTDSENVCQERDADPDTFFAK	P43652	P43652 [333-353]
C1QA__4	C1QA	Complement C1q subcomponent subunit A	1.1902e+07	6.11602e+06	1.9429e+07	7.05338e+06	0.707007	0	KGHIYQGSEADSVFSGFLIFPSA	P02745	P02745 [223-245]
C1QC__8	C1QC	Complement C1q subcomponent subunit C	1.27044e+07	6.99871e+06	2.07032e+07	7.78198e+06	0.704529	0	QTHQPPAPNSLIR	P02747	P02747 [127-139]
CP__7	CP	Ceruloplasmin	4.61713e+07	3.0162e+07	7.52223e+07	2.63797e+07	0.704164	0	DIASGLIGPLIICK	P00450	P00450 [188-201]
SERPING1__13	SERPING1	Plasma protease C1 inhibitor	2.35227e+06	1.27829e+06	3.83191e+06	1.58913e+06	0.704007	0	LYHAFSAMK	P05155	P05155 [153-161]
F2__30	F2	Prothrombin	4.63785e+06	1.74089e+06	7.55266e+06	2.81157e+06	0.703529	0	SEGSSVNLSPPLEQCVPDR	P00734	P00734 [199-217]
CFI__3	CFI	Complement factor I	7.24861e+06	2.64313e+06	1.17939e+07	4.80898e+06	0.702259	0	AQLGDLPWQVAIK	P05156	P05156 [346-358]
HPX__33	HPX	Hemopexin	1.61594e+07	8.15036e+06	2.62791e+07	6.40061e+06	0.701548	0	WKNFPSPVDAAFR	P02790	P02790 [90-102]
C4A__115	C4A	Complement C4-A	5.87801e+07	2.37179e+07	9.55089e+07	3.21661e+07	0.700307	0	STQDTVIALDALSAYWIASHTTEER	P0C0L4	P0C0L4 [1301-1325]; P0C0L5 [1301-1325]
C3__152	C3	Complement C3	1.57356e+07	6.82494e+06	2.55672e+07	7.33955e+06	0.700259	0	RQGALELIK	P01024	P01024 [1042-1050]
CLU__24	CLU	Clusterin	4.16581e+06	1.41439e+06	6.76471e+06	3.1721e+06	0.699432	0	TLIEKTNEER	P10909	P10909 [58-67]
TTR__4	TTR	Transthyretin	7.65137e+07	3.30049e+07	1.23886e+08	4.25745e+07	0.695218	0	GSPAINVAVHVFR	P02766	P02766 [42-54]
APOB__337	APOB	Apolipoprotein B-100	1.2479e+07	4.70716e+06	2.01993e+07	7.05565e+06	0.694798	0	SVGFHLPSR	P04114	P04114 [1325-1333]
APOB__183	APOB	Apolipoprotein B-100	1.94112e+07	8.12425e+06	3.14196e+07	1.14201e+07	0.694773	0	LAAYLMLMR	P04114	P04114 [559-567]
CPB2__10	CPB2	Carboxypeptidase B2	4.36995e+06	1.45071e+06	7.06373e+06	2.30842e+06	0.692815	0	SFYANNHCIGTDLNR	Q96IY4	Q96IY4 [243-257]
PLG__67	PLG	Plasminogen	1.33025e+07	6.20159e+06	2.14793e+07	6.57095e+06	0.691249	0	RAPWCHTTNSQVR	P00747	P00747 [331-343]
ALB__103	ALB	Serum albumin	1.22995e+08	7.57992e+07	1.98505e+08	7.54186e+07	0.690578	0	RPCFSALEVDETYVPKEFNAETFTFHADICTLSEKER	P02768	P02768 [509-545]
CP__43	CP	Ceruloplasmin	3.22569e+07	1.63149e+07	5.19886e+07	1.4884e+07	0.688589	0	MFTTAPDQVDKEDEDFQESNK	P00450	P00450 [599-619]
C3__141	C3	Complement C3	2.48066e+08	8.75067e+07	3.99802e+08	1.26809e+08	0.68856	0	QPSSAFAAFVK	P01024	P01024 [1061-1071]
CP__28	CP	Ceruloplasmin	7.21111e+06	5.08387e+06	1.1608e+07	4.01274e+06	0.686822	0	HYYIGIIETTWDYASDHGEKK	P00450	P00450 [23-43]
C3__92	C3	Complement C3	4.03254e+07	1.58768e+07	6.49129e+07	1.73946e+07	0.686814	0	KGYTQQLAFR	P01024	P01024 [1051-1060]
ATRN__6	ATRN	Attractin	835446	342501	1.34461e+06	465388	0.686567	0	GVKGDECQLCEVENR	O75882	O75882 [1131-1145]
C3__31	C3	Complement C3	3.59183e+07	1.53662e+07	5.76579e+07	2.0909e+07	0.682797	0	DKNRWEDPGK	P01024	P01024 [1216-1225]
APOB__339	APOB	Apolipoprotein B-100	1.55946e+07	5.63796e+06	2.50322e+07	8.36478e+06	0.682741	0	SVMAPFTMTIDAHTNGNGK	P04114	P04114 [1898-1916]
APOB__303	APOB	Apolipoprotein B-100	2.51995e+07	1.44329e+07	4.04484e+07	1.5192e+07	0.68269	0	QTVNLQLQPYSLVTTLNSDLK	P04114	P04114 [1782-1802]
ITIH4__29	ITIH4	Inter-alpha-trypsin inhibitor heavy chain H4	3.71245e+07	2.21191e+07	5.95863e+07	1.96779e+07	0.68261	0	MNFRPGVLSSR	Q14624	Q14624 [658-668]
APOB__207	APOB	Apolipoprotein B-100	4.00598e+07	1.44212e+07	6.42769e+07	2.19976e+07	0.682146	0	LIVAMSSWLQK	P04114	P04114 [1230-1240]
CLU__13	CLU	Clusterin	1.71564e+07	6.127e+06	2.75005e+07	9.04021e+06	0.680707	0	KTLLSNLEEAK	P10909	P10909 [68-78]
ALB__106	ALB	Serum albumin	6.68907e+07	2.77736e+07	1.07069e+08	3.69866e+07	0.678657	0	SHCIAEVENDEMPADLPSLAADFVESKDVCKNYAEAK	P02768	P02768 [311-347]
C5__76	C5	Complement C5	1.37693e+06	645842	2.20192e+06	773353	0.677305	0	RKEFPYR	P01031	P01031 [956-962]
TF__74	TF	Serotransferrin	2.63879e+06	814836	4.21625e+06	1.38995e+06	0.676081	0	NTYEKYLGEEYVK	P02787	P02787 [664-676]
PLG__5	PLG	Plasminogen	1.40623e+07	4.7493e+06	2.24456e+07	7.97112e+06	0.674594	0	APWCHTTNSQVR	P00747	P00747 [332-343]
C3__56	C3	Complement C3	8.96456e+07	4.50646e+07	1.42928e+08	3.87458e+07	0.672987	0	FYHPEKEDGKLNK	P01024	P01024 [1492-1504]
C1S__34	C1S	Complement C1s subcomponent	7.36559e+06	2.51721e+06	1.17398e+07	4.30724e+06	0.67254	0	VKNYVDWIMK	P09871	P09871 [668-677]
APOB__32	APOB	Apolipoprotein B-100	3.7449e+07	1.34562e+07	5.96867e+07	2.09242e+07	0.672482	0	DAVEKPQEFTIVAFVK	P04114	P04114 [2044-2059]
C4A__55	C4A	Complement C4-A	1.36785e+07	6.17546e+06	2.17823e+07	9.01509e+06	0.671249	0	GQIVFMNREPK	P0C0L4	P0C0L4 [513-523]; P0C0L5 [513-523]
FGB__34	FGB	Fibrinogen beta chain	6.50154e+07	2.82204e+07	1.03423e+08	3.20816e+07	0.669697	0	MGPTELLIEMEDWKGDK	P02675	P02675 [335-351]
FGG__47	FGG	Fibrinogen gamma chain	9.35885e+07	2.96462e+07	1.4883e+08	5.73869e+07	0.669267	0	RLDGSVDFKK	P02679	P02679 [223-232]
ALB__126	ALB	Serum albumin	610459	368526	970143	510289	0.668303	0	VTKCCTESLVNR	P02768	P02769 [496-507]; P02768 [497-508]
KLKB1__6	KLKB1	Plasma kallikrein	2.38442e+06	1.07455e+06	3.78671e+06	1.52924e+06	0.667305	0	DSVTGTLPK	P03952	P03952 [81-89]
VTN__15	VTN	Vitronectin	2.75534e+07	8.86725e+06	4.37503e+07	1.80882e+07	0.667061	0	RVDTVDPPYPR	P04004	P04004 [453-463]
APOH__25	APOH	Beta-2-glycoprotein 1	4.1623e+07	1.23375e+07	6.60865e+07	2.37015e+07	0.666975	0	TFYEPGEEITYSCKPGYVSR	P02749	P02749 [39-58]
KLKB1__38	KLKB1	Plasma kallikrein	3.24294e+06	1.36112e+06	5.14814e+06	1.62397e+06	0.666752	0	YSPGGTPTAIK	P03952	P03952 [170-180]
C3__38	C3	Complement C3	1.18576e+07	4.54196e+06	1.88036e+07	5.67265e+06	0.66519	0	DTWVEHWPEEDECQDEENQK	P01024	P01024 [1625-1644]
TF__51	TF	Serotransferrin	5.54321e+06	2.91003e+06	8.78791e+06	4.51692e+06	0.664797	0	INHCRFDEFFSEGCAPGSKK	P02787	P02787 [490-509]
C3__11	C3	Complement C3	1.94196e+08	7.37455e+07	3.07699e+08	9.02862e+07	0.664008	0	AGDFLEANYMNLQR	P01024	P01024 [1172-1185]
APOB__363	APOB	Apolipoprotein B-100	8.72753e+06	3.66384e+06	1.38278e+07	4.75606e+06	0.663922	0	TQFNNNEYSQDLDAYNTKDK	P04114	P04114 [1985-2004]
C8B__18	C8B	Complement component C8 beta chain	2.96951e+06	1.11458e+06	4.70462e+06	1.61225e+06	0.663852	0	KPYNVESYTPQTQGK	P07358	P07358 [212-226]
SERPINA5__3	SERPINA5	Plasma serine protease inhibitor	1.33376e+06	468887	2.11056e+06	687762	0.662132	0	AVVEVDESGTR	P05154	P05154 [351-361]
TF__62	TF	Serotransferrin	5.4819e+06	2.8353e+06	8.66948e+06	3.2179e+06	0.661269	0	LCMGSGLNLCEPNNK	P02787	P02787 [516-530]
C3__226	C3	Complement C3	2.30767e+07	9.1759e+06	3.6456e+07	1.19343e+07	0.65972	0	YISKYELDK	P01024	P01024 [1428-1436]
SERPINC1__4	SERPINC1	Antithrombin-III	1.02879e+07	3.8938e+06	1.62456e+07	5.98854e+06	0.659094	0	ATEDEGSEQKIPEATNR	P01008	P01008 [62-78]
C3__58	C3	Complement C3	3.39055e+06	1.78156e+06	5.34535e+06	3.18875e+06	0.656767	0	GICVADPFEVTVMQDFFIDLR	P01024	P01024 [814-834]
C8G__12	C8G	Complement component C8 gamma chain	1.92187e+07	5.38961e+06	3.02921e+07	8.00372e+06	0.656431	0	YGFCEAADQFHVLDEVRR	P07360	P07360 [185-202]
ECM1__1	ECM1	Extracellular matrix protein 1	1.40179e+06	466841	2.20734e+06	844868	0.655037	0	ACPSHQPDISSGLELPFPPGVPTLDNIK	Q16610	Q16610 [283-310]
CFH__53	CFH	Complement factor H	7.64242e+06	2.83179e+06	1.20301e+07	4.88835e+06	0.654551	0	HRTGDEITYQCR	P08603	P08603 [284-295]
TF__59	TF	Serotransferrin	8.53203e+06	2.38754e+06	1.34285e+07	6.28761e+06	0.65434	0	KSASDLTWDNLKGK	P02787	P02787 [453-466]
C8A__24	C8A	Complement component C8 alpha chain	9.89646e+06	3.03894e+06	1.55711e+07	4.7847e+06	0.653884	0	MESLGITSR	P07357	P07357 [362-370]
SERPINA4__23	SERPINA4	Kallistatin	2.9984e+06	1.10842e+06	4.71399e+06	1.28594e+06	0.652757	0	YLPCSVLR	P29622	P29622 [260-267]
APOB__182	APOB	Apolipoprotein B-100	3.03052e+07	9.59614e+06	4.76382e+07	1.63579e+07	0.652551	0	KYTYNYEAESSSGVPGTADSR	P04114	P04114 [51-71]
AHSG__2	AHSG	Alpha-2-HS-glycoprotein	755377	464396	1.18597e+06	428942	0.650796	0	AQLVPLPPSTYVEFTVSGTDCVAKEATEAAK	P02765	P02765 [188-218]
TF__71	TF	Serotransferrin	1.35853e+07	5.54074e+06	2.12866e+07	7.51079e+06	0.6479	0	NLREGTCPEAPTDECKPVK	P02787	P02787 [344-362]
APOE__9	APOE	Apolipoprotein E	1.76898e+07	6.01542e+06	2.77154e+07	1.1143e+07	0.647772	0	DRLDEVKEQVAEVR	P02649	P02649 [245-258]
HRG__25	HRG	Histidine-rich glycoprotein	4.06543e+06	1.43339e+06	6.36384e+06	2.2829e+06	0.64649	0	RPSEIVIGQCK	P04196	P04196 [96-106]
APOB__99	APOB	Apolipoprotein B-100	1.64267e+07	5.92965e+06	2.57123e+07	1.0187e+07	0.646413	0	GESKLEVLNFDFQANAQLSNPK	P04114	P04114 [2797-2818]
TF__88	TF	Serotransferrin	2.44729e+08	8.05944e+07	3.82963e+08	9.71776e+07	0.646021	0	SVIPSDGPSVACVK	P02787	P02787 [47-60]
APOB__242	APOB	Apolipoprotein B-100	6.79365e+06	2.50721e+06	1.06302e+07	3.62181e+06	0.645906	0	LSLESLTSYFSIESSTKGDVK	P04114	P04114 [3481-3501]
SERPINF1__9	SERPINF1	Pigment epithelium-derived factor	7.29318e+06	2.32383e+06	1.14078e+07	4.57108e+06	0.645404	0	KTSLEDFYLDEER	P36955	P36955 [225-237]
AFM__16	AFM	Afamin	2.63389e+06	1.24155e+06	4.11801e+06	1.46574e+06	0.644755	0	IAPQLSTEELVSLGEK	P43652	P43652 [438-453]
APOB__301	APOB	Apolipoprotein B-100	1.45174e+07	6.16974e+06	2.26764e+07	8.3466e+06	0.643413	0	QTEATMTFK	P04114	P04114 [1044-1052]
TF__32	TF	Serotransferrin	3.1433e+07	1.77129e+07	4.90291e+07	1.28434e+07	0.641358	0	EFQLFSSPHGK	P02787	P02787 [300-310]
CFH__47	CFH	Complement factor H	2.98582e+07	8.06188e+06	4.6571e+07	1.92054e+07	0.641305	0	GDAVCTESGWRPLPSCEEK	P08603	P08603 [247-265]
A2M__23	A2M	Alpha-2-macroglobulin	2.72094e+07	1.55524e+07	4.23903e+07	1.76881e+07	0.639627	0	DTVIKPLLVEPEGLEKETTFNSLLCPSGGEVSEELSLK	P01023	P01023 [897-934]
ALB__15	ALB	Serum albumin	791580	353036	1.23002e+06	403415	0.63588	0	ATKEQLK	P02768	P02768 [563-569]
C3__200	C3	Complement C3	9.38104e+07	4.36846e+07	1.44958e+08	4.92282e+07	0.627811	0	VHQYFNVELIQPGAVK	P01024	P01024 [1463-1478]
A2M__2	A2M	Alpha-2-macroglobulin	4.19228e+07	1.82846e+07	6.47358e+07	1.93173e+07	0.626828	0	AFQPFFVELTMPYSVIR	P01023	P01023 [788-804]; P20742 [794-810]
Ig lambda1 light chain__7		Ig lambda1 light chain	2.89001e+08	1.10942e+08	4.46208e+08	1.75171e+08	0.626643	0	ATLVCLISDFYPGAVTVAWK
C3__9	C3	Complement C3	5.0156e+06	2.08247e+06	7.74341e+06	2.8105e+06	0.626547	0	AFSDRNTLIIYLDK	P01024	P01024 [1437-1450]
LBP__9	LBP	Lipopolysaccharide-binding protein	3.24422e+06	1.55985e+06	5.00573e+06	2.25746e+06	0.625711	0	SPVTLLAAVMSLPEEHNK	P18428	P18428 [258-275]
C4A__32	C4A	Complement C4-A	2.95677e+07	1.08293e+07	4.56177e+07	1.49927e+07	0.625571	0	ECVGFEAVQEVPVGLVQPASATLYDYYNPERR	P0C0L4	P0C0L4 [1534-1565]; P0C0L5 [1534-1565]
ITIH1__25	ITIH1	Inter-alpha-trypsin inhibitor heavy chain H1	5.04858e+06	1.81832e+06	7.78859e+06	2.5058e+06	0.625485	0	NHMQYEIVIK	P19827	P19827 [171-180]
PLTP__11	PLTP	Phospholipid transfer protein	1.80192e+06	672692	2.77978e+06	874144	0.625439	0	TGLELSRDPAGR	P55058	P55058 [127-138]
PLG__77	PLG	Plasminogen	972990	335974	1.50038e+06	591039	0.624832	0	TPENFPCKNLDENYCR	P00747	P00747 [310-325]
A2M__27	A2M	Alpha-2-macroglobulin	6.87499e+06	2.25147e+06	1.06004e+07	4.20035e+06	0.624689	0	ETTFNSLLCPSGGEVSEELSLKLPPNVVEESAR	P01023	P01023 [913-945]
SAA4__3	SAA4	Serum amyloid A-4 protein	3.38842e+06	1.2568e+06	5.21478e+06	2.06587e+06	0.621992	0	FRPDGLPK	P35542	P35542 [121-128]
CFH__79	CFH	Complement factor H	1.32179e+07	5.83474e+06	2.03095e+07	9.5555e+06	0.619667	0	NKKEFDHNSNIR	P08603	P08603 [767-778]
APOB__135	APOB	Apolipoprotein B-100	4.70435e+07	2.12002e+07	7.22752e+07	2.82997e+07	0.619506	0	IEDGTLASK	P04114	P04114 [3936-3944]
AHSG__1	AHSG	Alpha-2-HS-glycoprotein	3.70645e+06	1.59939e+06	5.69087e+06	2.03737e+06	0.618611	0	AQLVPLPPSTYVEFTVSGTDCVAK	P02765	P02765 [188-211]
A2M__36	A2M	Alpha-2-macroglobulin	5.17905e+06	1.96955e+06	7.95163e+06	2.46859e+06	0.618564	0	GGVEDEVTLSAYITIALLEIPLTVTHPVVR	P01023	P01023 [1093-1122]
ALB__80	ALB	Serum albumin	4.08814e+07	2.42337e+07	6.27465e+07	1.54747e+07	0.618091	0	MPCAEDYLSVVLNQLCVLHEKTPVSDR	P02768	P02768 [470-496]
PGLYRP2__3	PGLYRP2	N-acetylmuramoyl-L-alanine amidase	5.43014e+06	2.43786e+06	8.33163e+06	2.83877e+06	0.617607	0	DTLPSCAVR	Q96PD5	Q96PD5 [501-509]
SERPINA10__4	SERPINA10	Protein Z-dependent protease inhibitor	137251	60321.8	210501	81002.3	0.617012	0	IFSPFADLSELSATGR	Q9UK55	Q9UK55 [360-375]
APOB__78	APOB	Apolipoprotein B-100	2.85215e+07	1.23185e+07	4.37321e+07	1.4475e+07	0.61664	0	FIIPGLK	P04114	P04114 [3730-3736]
C1R__31	C1R	Complement C1r subcomponent	1.13145e+07	3.86827e+06	1.73426e+07	5.72089e+06	0.616145	0	TLDEFTIIQNLQPQYQFR	P00736	P00736 [314-331]
ALB__104	ALB	Serum albumin	6.72471e+08	3.33553e+08	1.02979e+09	2.8761e+08	0.614804	0	SHCIAEVENDEMPADLPSLAADFVESK	P02768	P02768 [311-337]
F2__39	F2	Prothrombin	3.20169e+07	1.03299e+07	4.89468e+07	2.06543e+07	0.612381	0	VTGWGNLKETWTANVGK	P00734	P00734 [501-517]
C4A__45	C4A	Complement C4-A	2.76437e+07	1.04822e+07	4.2236e+07	1.88116e+07	0.611522	0	GHLFLQTDQPIYNPGQR	P0C0L4	P0C0L4 [139-155]; P0C0L5 [139-155]
APOB__166	APOB	Apolipoprotein B-100	4.66173e+07	1.95187e+07	7.11751e+07	2.65609e+07	0.610508	0	KGNVATEISTER	P04114	P04114 [196-207]
ADH1__8	ADH1	Alcohol dehydrogenase 1	3.704e+07	1.11285e+07	5.65514e+07	1.79529e+07	0.610477	0	DIVGAVLK	P00330	P00330 [227-234]
GSN__22	GSN	Gelsolin	1.07003e+07	4.16706e+06	1.63177e+07	5.77258e+06	0.608792	0	HVVPNEVVVQR	P06396	P06396 [178-188]
APOB__284	APOB	Apolipoprotein B-100	3.30248e+07	1.66251e+07	5.03445e+07	1.69795e+07	0.608283	0	NPNGYSFSIPVK	P04114	P04114 [3713-3724]
C1QB__4	C1QB	Complement C1q subcomponent subunit B	2.49711e+07	9.67725e+06	3.80669e+07	1.20835e+07	0.608277	0	GNLCVNLMR	P02746	P02746 [178-186]
APOB__320	APOB	Apolipoprotein B-100	1.15513e+07	5.24847e+06	1.75999e+07	5.33995e+06	0.607518	0	SGSSTASWIQNVDTK	P04114	P04114 [2241-2255]
ECM1__15	ECM1	Extracellular matrix protein 1	1.82803e+06	577824	2.78404e+06	993195	0.606891	0	LVWEEAMSR	Q16610	Q16610 [235-243]
C8B__35	C8B	Complement component C8 beta chain	1.44098e+06	623098	2.19396e+06	595851	0.606491	0	VKVEPLYELVTATDFAYSSTVR	P07358	P07358 [465-486]
ITIH2__1	ITIH2	Inter-alpha-trypsin inhibitor heavy chain H2	4.43366e+06	1.53593e+06	6.74596e+06	1.84837e+06	0.605524	0	AEDHFSVIDFNQNIR	P19823	P19823 [342-356]
FGA__53	FGA	Fibrinogen alpha chain	1.42951e+08	3.35142e+07	2.17443e+08	7.65411e+07	0.605113	0	MELERPGGNEITR	P02671	P02671 [259-271]
SERPINC1__32	SERPINC1	Antithrombin-III	7.99116e+06	5.04761e+06	1.21532e+07	3.88814e+06	0.604857	0	VAEGTQVLELPFKGDDITMVLILPKPEK	P01008	P01008 [295-322]
ITIH2__9	ITIH2	Inter-alpha-trypsin inhibitor heavy chain H2	2.6064e+07	9.55922e+06	3.96277e+07	1.37488e+07	0.60445	0	FLHVPDTFEGHFDGVPVISK	P19823	P19823 [223-242]
TF__37	TF	Serotransferrin	5.6377e+07	4.84977e+07	8.57076e+07	3.47906e+07	0.604317	0	EGYYGYTGAFR	P02787	P02787 [531-541]
C8B__33ox	C8B	Complement component C8 beta chain	470696	168084	715539	248568	0.604234	0	SLMLHYEFLQR	P07358	P07358 [310-320]
C3__46	C3	Complement C3	3.35123e+07	1.0241e+07	5.09026e+07	1.27499e+07	0.603047	0	EPGQDLVVLPLSITTDFIPSFR	P01024	P01024 [509-530]
APOB__115	APOB	Apolipoprotein B-100	1.71641e+07	6.53268e+06	2.60549e+07	9.60543e+06	0.60216	0	GTYGLSCQR	P04114	P04114 [1499-1507]
APOE__16	APOE	Apolipoprotein E	1.97956e+06	1.76204e+06	3.00203e+06	1.40765e+06	0.600756	0	LDEVKEQVAEVR	P02649	P02649 [247-258]
A2M__61	A2M	Alpha-2-macroglobulin	1.19574e+07	4.36619e+06	1.81331e+07	6.42053e+06	0.600722	0	LLIYAVLPTGDVIGDSAKYDVENCLANK	P01023	P01023 [540-567]
C4A__38	C4A	Complement C4-A	3.59639e+07	1.73187e+07	54525188	1.87892e+07	0.600375	0	FACYYPR	P0C0L4	P0C0L4 [1616-1622]; P0C0L5 [1616-1622]
C1R__18	C1R	Complement C1r subcomponent	5.86674e+06	2.26265e+06	8.88953e+06	3.23024e+06	0.599549	0	LVFQQFDLEPSEGCFYDYVK	P00736	P00736 [58-77]
A2M__110	A2M	Alpha-2-macroglobulin	4.19109e+07	1.35896e+07	6.34575e+07	2.05901e+07	0.598466	0	SPCYGYQWVSEEHEEAHHTAYLVFSPSK	P01023	P01023 [429-456]
APOB__344ox	APOB	Apolipoprotein B-100	2.63755e+06	1.11969e+06	3.99341e+06	1.38477e+06	0.598425	0	TEHGSEMLFFGNAIEGK	P04114	P04114 [2837-2853]
PLG__15	PLG	Plasminogen	4.10383e+06	1.72539e+06	6.20906e+06	2.29517e+06	0.597405	0	DKYILQGVTSWGLGCARPNKPGVYVR	P00747	P00747 [770-795]
CFB__52	CFB	Complement factor B	3.09812e+07	1.23868e+07	4.68063e+07	1.73013e+07	0.59531	0	YGQTIRPICLPCTEGTTR	P00751	P00751 [588-605]
ADAMTSL4__3	ADAMTSL4	ADAMTS-like protein 4	90218	36892.9	136105	55167.3	0.593239	0	RPDGCGVCGGDDSTCR	Q6UY14	Q6UY14 [470-485]
CFH__12	CFH	Complement factor H	8.57071e+06	2.60832e+06	1.29289e+07	5.63656e+06	0.593116	0	CNMGYEYSER	P08603	P08603 [237-246]
PLG__17	PLG	Plasminogen	7.12034e+07	2.75872e+07	1.07341e+08	3.36563e+07	0.592185	0	EAQLPVIENK	P00747	P00747 [718-727]
TF__49	TF	Serotransferrin	1.71845e+07	5.61953e+06	2.59048e+07	8.69776e+06	0.592107	0	IMNGEADAMSLDGGFVYIAGK	P02787	P02787 [400-420]
C3__121	C3	Complement C3	1.29738e+08	4.75336e+07	1.95225e+08	5.63827e+07	0.589534	0	NEQVEIR	P01024	P01024 [842-848]
IGLC3__1	IGLC3	Immunoglobulin lambda constant 3	2.20535e+08	6.69174e+07	3.31713e+08	1.20003e+08	0.588924	0	AAPSVTLFPPSSEELQANK	P0DOY3	A0M8Q6 [5-23]; P0DOY2 [5-23]; P0CF74 [5-23]; P0DOY3 [5-23]
HRG__24	HRG	Histidine-rich glycoprotein	3.80575e+06	1.58628e+06	5.72351e+06	1.93346e+06	0.588721	0	RDGYLFQLLR	P04196	P04196 [43-52]
TF__55	TF	Serotransferrin	79956.9	28519.7	120192	48911.6	0.588043	0	KDSSLCK	P02787	P02787 [509-515]
ITIH1__19	ITIH1	Inter-alpha-trypsin inhibitor heavy chain H1	4.21474e+06	2.15909e+06	6.33322e+06	1.90453e+06	0.587494	0	ILGDMQPGDYFDLVLFGTR	P19827	P19827 [318-336]
APOB__262	APOB	Apolipoprotein B-100	2.33289e+06	1.01382e+06	3.5035e+06	1.28482e+06	0.586682	0	MTSNFPVDLSDYPK	P04114	P04114 [1189-1202]
C3__211	C3	Complement C3	1.89578e+07	6.68393e+06	2.84642e+07	1.00505e+07	0.586361	0	VTIKPAPETEK	P01024	P01024 [1365-1375]
FGA__10	FGA	Fibrinogen alpha chain	3.27244e+08	1.15025e+08	4.91222e+08	1.7346e+08	0.58601	0	DSHSLTTNIMEILR	P02671	P02671 [101-114]
APOB__54	APOB	Apolipoprotein B-100	3.72293e+07	1.79463e+07	5.58287e+07	2.08058e+07	0.584569	0	EIFNMAR	P04114	P04114 [428-434]
C1R__4	C1R	Complement C1r subcomponent	1.9651e+06	483385	2.94514e+06	1.04602e+06	0.583736	0	ESEQGVYTCTAQGIWK	P00736	P00736 [421-436]
F2__29	F2	Prothrombin	1.5957e+07	4.8597e+06	2.39119e+07	9.54277e+06	0.583534	0	RQECSIPVCGQDQVTVAMTPR	P00734	P00734 [178-198]
CPB2__6	CPB2	Carboxypeptidase B2	1.16832e+06	450451	1.74927e+06	696758	0.58232	0	IHIGSSFEK	Q96IY4	Q96IY4 [147-155]
APOB__5	APOB	Apolipoprotein B-100	1.75558e+07	9.3989e+06	2.6282e+07	9.72324e+06	0.582127	0	ADSVVDLLSYNVQGSGETTYDHK	P04114	P04114 [1393-1415]
ALB__101	ALB	Serum albumin	8.02427e+07	4.56919e+07	1.20126e+08	3.05823e+07	0.582107	0	RPCFSALEVDETYVPK	P02768	P02768 [509-524]
FGG__48	FGG	Fibrinogen gamma chain	5.6189e+06	2.01287e+06	8.4015e+06	4.10106e+06	0.58036	0	TRWYSMK	P02679	P02679 [400-406]
SERPINA1__7	SERPINA1	Alpha-1-antitrypsin	3.53775e+06	1.29197e+06	5.28938e+06	2.68811e+06	0.580266	0	FLENEDR	P01009	P01009 [299-305]
HPX__18	HPX	Hemopexin	4.52273e+07	1.76511e+07	6.75724e+07	2.22179e+07	0.579241	0	NFPSPVDAAFR	P02790	P02790 [92-102]
APOB__177	APOB	Apolipoprotein B-100	6.4462e+06	2.48978e+06	9.6298e+06	3.58674e+06	0.579057	0	KMGLAFESTK	P04114	P04114 [305-314]
HPX__34	HPX	Hemopexin	4.81471e+07	1.81601e+07	7.19177e+07	2.14204e+07	0.578898	0	YYCFQGNQFLR	P02790	P02790 [198-208]
C1R__16	C1R	Complement C1r subcomponent	4.72141e+06	1.82606e+06	7.05217e+06	2.64205e+06	0.578848	0	LFGEVTSPLFPKPYPNNFETTTVITVPTGYR	P00736	P00736 [25-55]
ADH1__2	ADH1	Alcohol dehydrogenase 1	1.345e+06	268060	2.00748e+06	553970	0.577773	0	ANGTTVLVGMPAGAK	P00330	P00330 [262-276]
Ig gamma1 heavy chain__18		Ig gamma1 heavy chain	2.69039e+06	2.36418e+06	4.01551e+06	1.58713e+06	0.577769	0	GQPREPQVYTLPPSR
GPX3__1	GPX3	Glutathione peroxidase 3	2.51439e+06	980654	3.7516e+06	1.20297e+06	0.577299	0	FLVGPDGIPIMR	P22352	P22352 [186-197]
PLG__84	PLG	Plasminogen	1.205e+07	4.22784e+06	1.79748e+07	6.23899e+06	0.576943	0	VQSTELCAGHLAGGTDSCQGDSGGPLVCFEK	P00747	P00747 [739-769]
C4BPA__3	C4BPA	C4b-binding protein alpha chain	5.40166e+06	2.42518e+06	8.05654e+06	3.16725e+06	0.576756	0	CEWETPEGCEQVLTGKR	P04003	P04003 [538-554]
APOB__4	APOB	Apolipoprotein B-100	9.27561e+06	4.36822e+06	1.38206e+07	4.7334e+06	0.575305	0	AASGTTGTYQEWKDK	P04114	P04114 [4133-4147]
ALB__90	ALB	Serum albumin	2.4276e+08	1.19419e+08	3.61374e+08	1.12719e+08	0.573961	0	QNCELFEQLGEYKFQNALLVR	P02768	P02768 [414-434]
A2M__51	A2M	Alpha-2-macroglobulin	2.42309e+07	1.50179e+07	3.60634e+07	1.36556e+07	0.573689	0	KDTVIKPLLVEPEGLEK	P01023	P01023 [896-912]
C4A__49	C4A	Complement C4-A	394068	173482	585746	270457	0.571833	0	GLESQTK	P0C0L4	P0C0L4 [298-304]; P0C0L5 [298-304]
SERPINA1__37	SERPINA1	Alpha-1-antitrypsin	8.28382e+07	3.3354e+07	1.23085e+08	4.31726e+07	0.571292	0	SPLFMGK	P01009	P01009 [405-411]
APOH__18	APOH	Beta-2-glycoprotein 1	8.3704e+06	2.58922e+06	1.24364e+07	4.28906e+06	0.571199	0	KCSYTEDAQCIDGTIEVPK	P02749	P02749 [306-324]
FGG__37	FGG	Fibrinogen gamma chain	9.74298e+07	2.93069e+07	1.44461e+08	4.97647e+07	0.568248	0	MLEEIMKYEASILTHDSSIR	P02679	P02679 [115-134]
ALB__100	ALB	Serum albumin	9.09361e+07	6.11102e+07	1.34655e+08	4.20968e+07	0.566344	0	RMPCAEDYLSVVLNQLCVLHEKTPVSDR	P02768	P02768 [469-496]
KLKB1__21	KLKB1	Plasma kallikrein	6.20012e+06	2.15945e+06	9.17983e+06	3.14541e+06	0.56617	0	LVGITSWGEGCAR	P03952	P03952 [592-604]
A2M__152	A2M	Alpha-2-macroglobulin	2.18433e+08	7.04656e+07	3.23406e+08	9.88985e+07	0.566158	0	YNILPEKEEFPFALGVQTLPQTCDEPK	P01023	P01023 [1330-1356]
AFM__3	AFM	Afamin	4.45498e+06	2.8903e+06	6.58415e+06	2.19554e+06	0.563578	0	AIPVTQYLK	P43652	P43652 [206-214]
VTN__6	VTN	Vitronectin	2.07929e+07	6.76871e+06	3.07058e+07	1.31308e+07	0.562424	0	DWHGVPGQVDAAMAGR	P04004	P04004 [338-353]
C5__57	C5	Complement C5	3.65509e+06	1.34417e+06	5.39635e+06	1.81151e+06	0.562076	0	KVTCTNAELVK	P01031	P01031 [1603-1613]
A2M__62	A2M	Alpha-2-macroglobulin	1.21245e+08	5.50454e+07	1.78791e+08	4.56343e+07	0.560357	0	LLLQQVSLPELPGEYSMK	P01023	P01023 [1298-1315]
APOB__162	APOB	Apolipoprotein B-100	4.93455e+07	1.93888e+07	7.27484e+07	2.60778e+07	0.559997	0	ITLPDFR	P04114	P04114 [2706-2712]
ALB__93	ALB	Serum albumin	1.33548e+09	4.7716e+08	1.96758e+09	5.32458e+08	0.559061	0	QTALVELVK	P02768	P02768 [550-558]
C1QB__2	C1QB	Complement C1q subcomponent subunit B	1.7846e+07	7.12125e+06	2.62754e+07	7.7007e+06	0.558113	0	FDHVITNMNNNYEPR	P02746	P02746 [142-156]
C8A__17	C8A	Complement component C8 alpha chain	428446	163816	630740	217471	0.557932	0	INVGGGLSGDHCKK	P07357	P07357 [388-401]
Ig gamma1 heavy chain__31		Ig gamma1 heavy chain	2.65092e+06	2.78074e+06	3.89939e+06	1.84967e+06	0.556757	0	TKPREEQYNSTYR
APOB__209	APOB	Apolipoprotein B-100	3.90242e+07	1.77048e+07	5.73285e+07	1.9307e+07	0.554882	0	LKQHIEAIDVR	P04114	P04114 [2285-2295]
VTN__3	VTN	Vitronectin	1.07529e+06	414565	1.57729e+06	664050	0.552723	0	CTEGFNVDK	P04004	P04004 [28-36]
APOB__217	APOB	Apolipoprotein B-100	5.09905e+07	2.17618e+07	7.47176e+07	2.1267e+07	0.551221	0	LLLMGAR	P04114	P04114 [798-804]
CP__33	CP	Ceruloplasmin	3.30491e+07	1.84485e+07	4.83356e+07	1.6938e+07	0.548477	0	KAEEEHLGILGPQLHADVGDKVK	P00450	P00450 [799-821]
PLG__93	PLG	Plasminogen	1.22148e+07	4.35524e+06	1.78632e+07	5.48233e+06	0.548354	0	YDYCDILECEEECMHCSGENYDGK	P00747	P00747 [173-196]
GPX3__2	GPX3	Glutathione peroxidase 3	2.58475e+06	1.61183e+06	3.77866e+06	1.53827e+06	0.547849	0	LFWEPMK	P22352	P22352 [169-175]
C1S__13	C1S	Complement C1s subcomponent	8.12552e+06	2.67895e+06	1.18783e+07	4.70127e+06	0.547799	0	IIGGSDADIK	P09871	P09871 [438-447]
ALB__108	ALB	Serum albumin	4.03536e+08	2.45818e+08	5.88596e+08	1.73321e+08	0.544582	0	SLHTLFGDKLCTVATLR	P02768	P02768 [89-105]
APOE__7	APOE	Apolipoprotein E	3.51243e+07	1.15914e+07	5.12097e+07	1.67822e+07	0.543949	0	AYKSELEEQLTPVAEETR	P02649	P02649 [91-108]
PLG__22	PLG	Plasminogen	1.03644e+07	3.53594e+06	1.51103e+07	5.21487e+06	0.543889	0	EQQCVIMAENR	P00747	Q02325 [70-80]; P00747 [70-80]
FGG__46	FGG	Fibrinogen gamma chain	5.73919e+07	1.54609e+07	8.35612e+07	2.76078e+07	0.541987	0	RLDGSVDFK	P02679	P02679 [223-231]
PROS1__23	PROS1	Vitamin K-dependent protein S	2.59787e+07	8.89608e+06	3.78134e+07	1.02558e+07	0.541567	0	NNLELSTPLKIETISHEDLQR	P07225	P07225 [582-602]
APOB__427	APOB	Apolipoprotein B-100	3.73228e+06	1.3842e+06	5.40238e+06	1.67446e+06	0.533538	0	YTYNYEAESSSGVPGTADSR	P04114	P04114 [52-71]
MAN1A1__1	MAN1A1	Mannosyl-oligosaccharide 1,2-alpha-mannosidase IA	2.677e+06	877009	3.8739e+06	1.22597e+06	0.533171	0	EPADAAIR	P33908	P33908 [186-193]
ITIH2__37	ITIH2	Inter-alpha-trypsin inhibitor heavy chain H2	4.01278e+07	1.15019e+07	5.80429e+07	1.59056e+07	0.532515	0	TEVNVLPGAK	P19823	P19823 [167-176]
AGT__4	AGT	Angiotensinogen	7.21483e+06	4.7502e+06	1.04347e+07	4.00397e+06	0.532351	0	ANAGKPKDPTFIPAPIQAK	P01019	P01019 [57-75]
FGB__2	FGB	Fibrinogen beta chain	3.69743e+08	1.13073e+08	5.34234e+08	1.91909e+08	0.530946	0	AHYGGFTVQNEANKYQISVNK	P02675	P02675 [354-374]
C3__134	C3	Complement C3	1.21537e+07	4.78889e+06	1.75513e+07	5.69893e+06	0.530184	0	QELSEAEQATR	P01024	P01024 [429-439]
TTR__9	TTR	Transthyretin	2.13142e+07	9.3615e+06	3.07671e+07	8.74788e+06	0.529568	0	RYTIAALLSPYSYSTTAVVTNPKE	P02766	P02766 [124-147]
C3__158	C3	Complement C3	633700	237496	914675	310749	0.529461	0	SEFPESWLWNVEDLK	P01024	P01024 [765-779]
F13B__12	F13B	Coagulation factor XIII B chain	2.47304e+06	818364	3.56917e+06	1.1079e+06	0.529301	0	IAQYYYTFK	P05160	P05160 [35-43]
F13B__18	F13B	Coagulation factor XIII B chain	1.53307e+06	785336	2.21168e+06	915894	0.528717	0	QGYDLSPLTPLSELSVQCNR	P05160	P05160 [488-507]
FCN3__10	FCN3	Ficolin-3	4.13991e+06	1.50784e+06	5.9719e+06	2.50253e+06	0.528591	0	YAVSEAAAHK	O75636	O75636 [267-276]
CFP__12	CFP	Properdin	5.20734e+06	1.82835e+06	7.50143e+06	2.41757e+06	0.526619	0	TCNHPVPQHGGPFCAGDATR	P27918	P27918 [283-302]
C3__28	C3	Complement C3	3.13778e+07	1.106e+07	4.51881e+07	1.3488e+07	0.526199	0	DAPDHQELNLDVSLQLPSR	P01024	P01024 [1285-1303]
FGG__24	FGG	Fibrinogen gamma chain	5.21526e+07	2.50562e+07	7.49647e+07	2.27948e+07	0.523473	0	IHLISTQSAIPYALRVELEDWNGR	P02679	P02679 [259-282]
C3__2	C3	Complement C3	5.92592e+06	2.25899e+06	8.51719e+06	2.58619e+06	0.523338	0	AAVYHHFISDGVRK	P01024	P01024 [914-927]
APOB__102	APOB	Apolipoprotein B-100	2.37563e+07	1.07009e+07	3.41309e+07	9.9779e+06	0.522768	0	GIISALLVPPETEEAK	P04114	P04114 [159-174]
C3__59	C3	Complement C3	9.32694e+07	2.9857e+07	1.3387e+08	4.00221e+07	0.521355	0	GLEVTITAR	P01024	P01024 [250-258]
GC__10	GC	Vitamin D-binding protein	9.35879e+06	4.01617e+06	1.3427e+07	3.6091e+06	0.520739	0	ELSSFIDKGQELCADYSENTFTEYKK	P02774	P02774 [395-420]
A2M__133	A2M	Alpha-2-macroglobulin	3.34364e+08	1.11712e+08	4.79517e+08	1.58849e+08	0.520161	0	VGFYESDVMGR	P01023	P01023 [705-715]
ADH1__10	ADH1	Alcohol dehydrogenase 1	7.5832e+06	1.78148e+06	1.08673e+07	3.3486e+06	0.519111	0	EKDIVGAVLK	P00330	P00330 [225-234]
Ig gamma1 heavy chain__33		Ig gamma1 heavy chain	1.0254e+08	3.59013e+07	1.46947e+08	5.93232e+07	0.519108	0	TPEVTCVVVDVSHEDPEVKFNWYVDGVEVHNAK
TF__27	TF	Serotransferrin	2.43638e+06	1.88502e+06	3.49118e+06	1.17256e+06	0.518979	0	DYELLCLDGTR	P02787	P02787 [577-587]
TF__67	TF	Serotransferrin	3.12025e+07	9.39696e+06	4.4668e+07	1.70153e+07	0.51758	0	LKCDEWSVNSVGKIECVSAETTEDCIAK	P02787	P02787 [372-399]
CFH__38	CFH	Complement factor H	8.52535e+06	3.47773e+06	1.22017e+07	4.59089e+06	0.517253	0	EKTKEEYGHSEVVEYYCNPR	P08603	P08603 [643-662]
TF__16	TF	Serotransferrin	1.10202e+07	4.70643e+06	1.57268e+07	4.47899e+06	0.513084	0	DDTVCLAK	P02787	P02787 [652-659]
CFH__108	CFH	Complement factor H	2.14029e+07	7.29736e+06	3.05183e+07	1.29037e+07	0.511869	0	TKEEYGHSEVVEYYCNPR	P08603	P08603 [645-662]
C8B__5	C8B	Complement component C8 beta chain	745747	304662	1.06334e+06	288961	0.511845	0	DTMVEDLVVLVR	P07358	P07358 [417-428]
ALB__24	ALB	Serum albumin	6.06526e+08	2.12017e+08	8.62993e+08	3.01298e+08	0.50878	0	CCTESLVNR	P02768	P02769 [499-507]; P02768 [500-508]
ALB__105	ALB	Serum albumin	5.2767e+08	3.04519e+08	7.50494e+08	2.41365e+08	0.508206	0	SHCIAEVENDEMPADLPSLAADFVESKDVCK	P02768	P02768 [311-341]
C3__128	C3	Complement C3	3.09749e+07	1.65712e+07	4.39917e+07	1.48994e+07	0.50613	0	NTLIIYLDK	P01024	P01024 [1442-1450]
C3__177	C3	Complement C3	2.74413e+07	9.12617e+06	3.88068e+07	1.02715e+07	0.499958	0	SYTVAIAGYALAQMGR	P01024	P01024 [1186-1201]
C8B__33	C8B	Complement component C8 beta chain	7.79112e+06	2.50503e+06	1.1017e+07	3.21156e+06	0.499824	0	SLMLHYEFLQR	P07358	P07358 [310-320]
ALB__130	ALB	Serum albumin	5.38133e+07	3.34777e+07	7.60617e+07	2.80019e+07	0.499208	0	YKAAFTECCQAADK	P02768	P02768 [185-198]
C3__96	C3	Complement C3	1.59941e+08	5.81168e+07	2.25962e+08	5.79145e+07	0.498541	0	KQELSEAEQATR	P01024	P01024 [428-439]
SERPINA3__6	SERPINA3	Alpha-1-antichymotrypsin	1.69295e+06	702687	2.38724e+06	807772	0.495802	0	DYNLNDILLQLGIEEAFTSK	P01011	P01011 [321-340]
IGKV3_20__3	IGKV3_20	Immunoglobulin kappa variable 3D-20	8.73027e+07	3.65388e+07	1.23092e+08	4.82108e+07	0.495645	0	FSGSGSGTDFTLTISR	A0A0C4DH25	P01619 [83-98]; A0A0C4DH25 [83-98]
A1BG__12	A1BG	Alpha-1B-glycoprotein	5.43842e+06	3.23081e+06	7.62796e+06	3.29278e+06	0.488108	0	LELHVDGPPPRPQLR	P04217	P04217 [392-406]
TF__68	TF	Serotransferrin	6.16871e+07	2.69189e+07	8.64132e+07	2.49585e+07	0.486284	0	MYLGYEYVTAIR	P02787	P02787 [332-343]
A2M__6	A2M	Alpha-2-macroglobulin	5.77619e+08	1.91473e+08	8.08722e+08	2.11307e+08	0.485526	0	AIGYLNTGYQR	P01023	P01023 [1004-1014]
PON1__11	PON1	Serum paraoxonase/arylesterase 1	1.02233e+07	7.57368e+06	1.42877e+07	6.72748e+06	0.482917	0	SFNPNSPGK	P27169	P27169 [76-84]
ITIH2__42	ITIH2	Inter-alpha-trypsin inhibitor heavy chain H2	3.0499e+06	958073	4.25579e+06	1.16175e+06	0.480666	0	VQFELHYQEVK	P19823	P19823 [177-187]
C3__3	C3	Complement C3	1.34528e+08	4.52091e+07	1.87189e+08	4.37229e+07	0.476587	0	ACEPGVDYVYK	P01024	P01024 [1536-1546]
ITIH2__23ox.1	ITIH2	Inter-alpha-trypsin inhibitor heavy chain H2	2.95846e+06	1.13537e+06	4.09614e+06	1.34843e+06	0.469417	0	MATTMIQSK	P19823	P19823 [85-93]
PROS1__3	PROS1	Vitamin K-dependent protein S	4.9868e+06	1.8223e+06	6.89775e+06	2.10269e+06	0.468012	0	ASFTCTCKPGWQGEK	P07225	P07225 [139-153]
C3__62	C3	Complement C3	4.14104e+07	1.55362e+07	5.72535e+07	1.51678e+07	0.467373	0	GVFVLNK	P01024	P01024 [601-607]
APOB__88	APOB	Apolipoprotein B-100	4.77419e+07	1.77336e+07	6.57873e+07	2.36713e+07	0.462553	0	FRETLEDTRDR	P04114	P04114 [2512-2522]
ALB__78	ALB	Serum albumin	1.12437e+08	8.99548e+07	1.54708e+08	5.36147e+07	0.46043	0	LVTDLTKVHTECCHGDLLECADDRADLAK	P02768	P02768 [258-286]
A2M__57	A2M	Alpha-2-macroglobulin	2.34172e+08	7.31204e+07	3.22034e+08	8.45254e+07	0.459648	0	KYSDASDCHGEDSQAFCEK	P01023	P01023 [271-289]
PGLYRP2__13	PGLYRP2	N-acetylmuramoyl-L-alanine amidase	4.54719e+06	1.4367e+06	6.23489e+06	1.87685e+06	0.455387	0	TDCPGDALFDLLR	Q96PD5	Q96PD5 [528-540]
AMBP__9	AMBP	Protein AMBP	1.79943e+07	6.06525e+06	2.4646e+07	7.24087e+06	0.453809	0	EYCGVPGDGDEELLR	P02760	P02760 [335-349]
KLKB1__36	KLKB1	Plasma kallikrein	1.11071e+07	3.78188e+06	1.51594e+07	5.6224e+06	0.448737	0	VSEGNHDIALIK	P03952	P03952 [477-488]
A2M__90	A2M	Alpha-2-macroglobulin	1.23953e+08	4.28035e+07	1.6912e+08	6.02593e+07	0.448247	0	QQNAQGGFSSTQDTVVALHALSK	P01023	P01023 [1241-1263]
ITIH2__15	ITIH2	Inter-alpha-trypsin inhibitor heavy chain H2	7.43876e+07	2.30126e+07	1.01348e+08	2.88378e+07	0.446182	0	IQPSGGTNINEALLR	P19823	P19823 [380-394]
ALB__34	ALB	Serum albumin	7.19987e+07	4.33561e+07	9.8074e+07	2.79461e+07	0.445901	0	EFNAETFTFHADICTLSEK	P02768	P02768 [525-543]
TTR__1	TTR	Transthyretin	4.81814e+07	3.23928e+07	6.55345e+07	2.51846e+07	0.443778	0	AADDTWEPFASGK	P02766	P02766 [56-68]
IGHV3_7__6	IGHV3	Immunoglobulin heavy variable 3-7	1.60528e+08	2.53892e+08	2.17525e+08	8.91528e+07	0.438354	0	NSLYLQMNSLR	P01780	P0DP04 [96-106]; P01782 [96-106]; P01763 [96-106]; A0A0B4J1X8 [96-106]; P01780 [96-106]; A0A0B4J1V1 [96-106]; P01766 [95-105]; P01762 [96-106]; A0A0C4DH32 [96-106]
C5__12	C5	Complement C5	1.42914e+07	4.80816e+06	1.92619e+07	5.69792e+06	0.430603	0	DINYVNPVIK	P01031	P01031 [1263-1272]
C3__106	C3	Complement C3	8.15023e+07	2.61767e+07	1.09814e+08	2.92429e+07	0.430155	0	LESEETMVLEAHDAQGDVPVTVTVHDFPGKK	P01024	P01024 [36-66]
TF__73	TF	Serotransferrin	1.07982e+08	4.47962e+07	1.45226e+08	4.2416e+07	0.427507	0	NPDPWAK	P02787	P02787 [565-571]
C8A__18	C8A	Complement component C8 alpha chain	5.54189e+06	1.93546e+06	7.41763e+06	1.99157e+06	0.42058	0	KAMAVEDIISR	P07357	P07357 [412-422]
ALB__89	ALB	Serum albumin	1.99231e+08	1.94501e+08	2.65771e+08	1.75088e+08	0.415747	0	QNCELFEQLGEYK	P02768	P02768 [414-426]
ALB__115	ALB	Serum albumin	9.12965e+08	4.14256e+08	1.21171e+09	4.34624e+08	0.408409	0	TYETTLEK	P02768	P02768 [376-383]
ALB__55	ALB	Serum albumin	1.82515e+09	6.69939e+08	2.4022e+09	5.77074e+08	0.396339	0	KVPQVSTPTLVEVSR	P02768	P02769 [437-451]; P02768 [438-452]
ALB__127	ALB	Serum albumin	1.26194e+09	4.79212e+08	1.65738e+09	4.16945e+08	0.393262	0	YICENQDSISSK	P02768	P02768 [287-298]
C8B__31	C8B	Complement component C8 beta chain	3.50612e+06	1.17364e+06	4.59983e+06	1.25686e+06	0.391706	0	SDLEVAHYK	P07358	P07358 [297-305]
ADH1__15	ADH1	Alcohol dehydrogenase 1	1.43585e+07	4.6754e+06	1.87872e+07	6.46148e+06	0.387849	0	SIGGEVFIDFTK	P00330	P00330 [213-224]
KNG1__17	KNG1	Kininogen-1	1.60753e+07	5.5989e+06	2.0948e+07	5.55711e+06	0.381973	0	IASFSQNCDIYPGKDFVQPPTK	P01042	P01042 [241-262]
C3__112	C3	Complement C3	1.65423e+08	6.06189e+07	2.15512e+08	6.10783e+07	0.381611	0	LMNIFLK	P01024	P01024 [790-796]
TF__25	TF	Serotransferrin	2.86726e+06	958892	3.70685e+06	951982	0.370522	0	DSAHGFLKVPPR	P02787	P02787 [316-327]
GC__23	GC	Vitamin D-binding protein	1.97752e+07	9.17202e+06	2.54814e+07	5.96336e+06	0.365756	0	LAQKVPTADLEDVLPLAEDITNILSK	P02774	P02774 [239-264]
ALB__76	ALB	Serum albumin	2.02241e+09	1.13002e+09	2.60493e+09	6.23755e+08	0.365172	0	LVTDLTK	P02768	P02769 [257-263]; P02768 [258-264]
APOB__60	APOB	Apolipoprotein B-100	2.59707e+07	1.10394e+07	3.34426e+07	9.36196e+06	0.364803	0	ENFAGEATLQR	P04114	P04114 [3548-3558]
CTNNB1	CTNNB1	Catenin beta-1	1.45901e+07	6.94162e+06	1.85994e+07	4.51569e+06	0.350274	0	AIPELTK	P35222	P35222 [152-158]
C3__205	C3	Complement C3	4.54913e+07	1.48882e+07	5.79179e+07	1.4591e+07	0.348418	0	VQLSNDFDEYIMAIEQTIK	P01024	P01024 [1552-1570]
PROS1__33	PROS1	Vitamin K-dependent protein S	8.42702e+06	2.36346e+06	6.61145e+06	1.72736e+06	-0.350055	0	VYFAGFPR	P07225	P07225 [425-432]
FGB__68ox	FGB	Fibrinogen beta chain	3.38975e+07	8.44889e+06	2.6006e+07	8.97942e+06	-0.382333	0	YYWGGQYTWDMAK	P02675	P02675 [446-458]
FGG__23	FGG	Fibrinogen gamma chain	1.22796e+08	2.94468e+07	8.87276e+07	2.53427e+07	-0.468809	0	IHLISTQSAIPYALR	P02679	P02679 [259-273]
FGG__51ox	FGG	Fibrinogen gamma chain	3.46457e+07	1.01444e+07	2.40774e+07	7.32395e+06	-0.524998	0	TSTADYAMFK	P02679	P02679 [283-292]
FGB__20ox	FGB	Fibrinogen beta chain	8.19312e+07	2.08143e+07	5.60494e+07	2.40157e+07	-0.547713	0	HGTDDGVVWMNWK	P02675	P02675 [459-471]
C5__84	C5	Complement C5	4.46391e+07	1.78863e+07	3.05152e+07	1.17001e+07	-0.548781	0	TLLPVSKPEIR	P01031	P01031 [756-766]
FGA__10ox	FGA	Fibrinogen alpha chain	3.64882e+07	1.05855e+07	2.49308e+07	9.50551e+06	-0.549502	0	DSHSLTTNIMEILR	P02671	P02671 [101-114]
ITIH4__29ox	ITIH4	Inter-alpha-trypsin inhibitor heavy chain H4	2.95925e+06	1.1586e+06	1.94544e+06	812802	-0.605138	0	MNFRPGVLSSR	Q14624	Q14624 [658-668]
HRG__5	HRG	Histidine-rich glycoprotein	1.03217e+07	3.54866e+06	6.68322e+06	1.86323e+06	-0.627068	0	DGYLFQLLR	P04196	P04196 [44-52]
C4A__135	C4A	Complement C4-A	1.63051e+08	6.32935e+07	1.0239e+08	3.26178e+07	-0.671246	0	VGDTLNLNLR	P0C0L4	P0C0L4 [485-494]; P0C0L5 [485-494]
C7__54	C7	Complement component C7	1.38793e+07	5.35687e+06	8.69176e+06	3.54913e+06	-0.675216	0	VLFYVDSEK	P10643	P10643 [315-323]
FGB__61ox	FGB	Fibrinogen beta chain	3.33353e+07	1.01087e+07	2.08605e+07	6.51382e+06	-0.676277	0	VYCDMNTENGGWTVIQNR	P02675	P02675 [268-285]
FGG__11	FGG	Fibrinogen gamma chain	2.11915e+08	5.75341e+07	1.30541e+08	3.60997e+07	-0.698985	0	DNCCILDER	P02679	P02679 [32-40]
CFH__102ox	CFH	Complement factor H	2.45714e+06	777545	1.47187e+06	969740	-0.739329	0	TDCLSLPSFENAIPMGEKK	P08603	P08603 [987-1005]
CPB2__4	CPB2	Carboxypeptidase B2	280783	105899	164999	45254.1	-0.766997	0	EAFAAVSK	Q96IY4	Q96IY4 [407-414]
ALB__26	ALB	Serum albumin	3.36689e+06	1.79196e+06	1.90536e+06	677414	-0.821356	0	DAHKSEVAHR	P02768	P02768 [25-34]
C3__181	C3	Complement C3	1.68545e+07	5.55253e+06	9.39274e+06	1.95008e+06	-0.843519	0	TFISPIK	P01024	P01024 [1583-1589]
KRT5__6	KRT5	Keratin, type II cytoskeletal 5	6.69517e+06	3.53361e+06	3.70747e+06	3.94821e+06	-0.852685	0	ISISTSGGSFR	P13647	P13647 [74-84]
CFH__109	CFH	Complement factor H	2.57793e+07	9.40356e+06	1.40146e+07	5.64806e+06	-0.879289	0	TKNDFTWFK	P08603	P08603 [519-527]
KNG1__1	KNG1	Kininogen-1	2.58051e+06	1.50426e+06	1.37068e+06	547654	-0.912764	0	AATGECTATVGK	P01042	P01042 [102-113]
IGKV4_1__2	IGKV4_1	Immunoglobulin kappa variable 4-1	4.35265e+08	1.51604e+09	2.21592e+08	8.66832e+07	-0.973989	0	LLIYWASTR	P06312	P06312 [72-80]
FGA__73	FGA	Fibrinogen alpha chain	42679	18290.8	21014	7466.22	-1.02218	0	REYHTEK	P02671	P02671 [426-432]
C4BPA__5	C4BPA	C4b-binding protein alpha chain	8.84161e+06	3.47714e+06	4.32916e+06	2.25277e+06	-1.03022	0	CKPPPDIR	P04003	P04003 [175-182]
PLG__79ox	PLG	Plasminogen	1.84073e+06	725245	868095	291788	-1.08435	0	TPENYPNAGLTMNYCR	P00747	P00747 [412-427]
APOA4__3ox	APOA4	Apolipoprotein A-IV	2.03048e+06	1.27325e+06	952510	507712	-1.09201	0	ALVQQMEQLR	P06727	P06727 [317-326]
TF__48	TF	Serotransferrin	2.57759e+07	3.17186e+07	1.11601e+07	1.59902e+07	-1.20767	0	IECVSAETTEDCIAK	P02787	P02787 [385-399]
ALB__113	ALB	Serum albumin	1.90444e+08	8.92424e+07	7.81768e+07	6.73982e+07	-1.28456	0	TPVSDRVTK	P02768	P02768 [491-499]
KRT16__1	KRT16	Keratin, type I cytoskeletal 16	5.97608e+07	2.3373e+07	2.43219e+07	1.9504e+07	-1.29694	0	ALEEANADLEVK	P08779	P02533 [135-146]; P19012 [125-136]; P13646 [124-135]; P08779 [137-148]
C9__7	C9	Complement component C9	1.92194e+06	1.29158e+06	724962	420268	-1.40658	0	CLCACPFKFEGIACEISK	P02748	P02748 [526-543]
C4A__92	C4A	Complement C4-A	1.07115e+06	1.46537e+06	372070	169684	-1.52552	0	NNVPCSPK	P0C0L4	P0C0L4 [64-71]; P0C0L5 [64-71]
APOH__24	APOH	Beta-2-glycoprotein 1	7.66281e+06	6.33874e+06	2.31778e+06	1.0735e+06	-1.72513	0	TDASDVKPC	P02749	P02749 [337-345]
C3__17	C3	Complement C3	8.68722e+07	2.12626e+07	2.59839e+07	1.80705e+07	-1.74127	0	ASHLGLAR	P01024	P01024 [741-748]
C3__120ox	C3	Complement C3	2.25333e+06	1.09338e+06	622749	641551	-1.85534	0	MDKVGKYPK	P01024	P01024 [680-688]
FN1__77	FN1	Fibronectin	1.97187e+08	7.61396e+07	5.28564e+07	3.16885e+07	-1.89942	0	IGDTWSK	P02751	P02751 [242-248]
VWF__56	VWF	von Willebrand factor	1.56135e+06	1.29954e+06	410848	398472	-1.92612	0	VAQCSQKPCEDSCR	P04275	P04275 [2465-2478]
C4A__110ox	C4A	Complement C4-A	2.35228e+06	822009	594578	513450	-1.98412	0	SHKPLNMGK	P0C0L4	P0C0L4 [615-623]; P0C0L5 [615-623]
KNG1__2	KNG1	Kininogen-1	2.6613e+07	8.83059e+06	6.51826e+06	4.91005e+06	-2.02957	0	AATGECTATVGKR	P01042	P01042 [102-114]
LRG1__1	LRG1	Leucine-rich alpha-2-glycoprotein	6.52646e+06	4.99553e+06	1.29951e+06	462980	-2.32833	0	ALGHLDLSGNR	P02750	P02750 [165-175]
A2M__41	A2M	Alpha-2-macroglobulin	1.91866e+08	7.54982e+07	3.69997e+07	3.33778e+07	-2.37451	0	GPTQEFK	P01023	P01023 [109-115]
APOB__264ox.1	APOB	Apolipoprotein B-100	970680	502368	183618	108543	-2.40229	0	NFATSNKMDMTFSK	P04114	P04114 [1580-1593]
C3__120	C3	Complement C3	7.00303e+06	2.14543e+06	1.16013e+06	1.52533e+06	-2.59369	0	MDKVGKYPK	P01024	P01024 [680-688]
APOB__264ox	APOB	Apolipoprotein B-100	8.39702e+06	3.89062e+06	1.28623e+06	1.08486e+06	-2.70673	0	NFATSNKMDMTFSK	P04114	P04114 [1580-1593]
C4A__110	C4A	Complement C4-A	1.59854e+07	7.1075e+06	2.24033e+06	2.42039e+06	-2.83498	0	SHKPLNMGK	P0C0L4	P0C0L4 [615-623]; P0C0L5 [615-623]
IGLC3__6	IGLC3	Immunoglobulin lambda constant 3	4.01593e+07	5.57515e+07	3.15187e+06	2.80093e+06	-3.67146	0	AGVETTTPSKQSNNK	P0DOY3	P0DOY2 [51-65]; P0DOY3 [51-65]
C3__95	C3	Complement C3	5.32858e+07	2.02234e+07	3.64721e+06	5.22681e+06	-3.86889	0	KLVLSSEK	P01024	P01024 [66-73]
C4BPA__19	C4BPA	C4b-binding protein alpha chain	2.86211e+07	1.82977e+07	1.80707e+06	2.89222e+06	-3.98535	0	KPELVNGR	P04003	P04003 [486-493]
APOB__201	APOB	Apolipoprotein B-100	2.83943e+07	1.87714e+07	1.73131e+06	666454	-4.03566	0	LGNNPVSK	P04114	P04114 [1443-1450]
ALB__23	ALB	Serum albumin	5.64601e+06	7.5836e+06	339442	153319	-4.056	0	CCKHPEAKR	P02768	P02768 [461-469]
FN1__78	FN1	Fibronectin	9.2803e+06	6.1171e+06	549632	373187	-4.07763	0	IGDTWSKK	P02751	P02751 [242-249]
IGHM__18	IGHM	Immunoglobulin heavy constant mu	3.21119e+07	5.04943e+07	1.65399e+06	932111	-4.27908	0	GQPLSPEK	P01871	P01871 [369-376]
ALB__121	ALB	Serum albumin	2.22009e+06	2.14929e+06	113219	104106	-4.29343	0	VGSKCCKHPEAK	P02768	P02768 [457-468]
HP__9	HP	Haptoglobin	2.13493e+07	1.66876e+07	1.06083e+06	1.09719e+06	-4.33092	0	HYEGSTVPEKK	P00738	P00738 [312-322]
FGB__17	FGB	Fibrinogen beta chain	1.22799e+07	1.21286e+07	577625	438529	-4.41002	0	GHRPLDKK	P02675	P02675 [45-52]
FGA__89	FGA	Fibrinogen alpha chain	4.4842e+06	3.77522e+06	148575	108883	-4.91559	0	TGKEKVTSGSTTTTR	P02671	P02671 [444-458]
CFI__14	CFI	Complement factor I	3.43184e+06	1.74088e+06	111839	81849.7	-4.93949	0	KYTHLSCDK	P05156	P05156 [37-45]
APOB__126	APOB	Apolipoprotein B-100	2.92728e+07	1.89774e+07	892312	551143	-5.03587	0	HVAEAICK	P04114	P04114 [255-262]
Ig lambda1 light chain__12		Ig lambda1 light chain	5.79366e+07	3.84515e+07	1.7004e+06	1.66892e+06	-5.09053	0	RPSGVPDR
A2M__108	A2M	Alpha-2-macroglobulin	4.68177e+07	5.99325e+07	1.16744e+06	492709	-5.32563	0	SLNEEAVKK	P01023	P01023 [1169-1177]
C3__138	C3	Complement C3	8.53371e+07	7.47996e+07	1.7252e+06	690449	-5.62834	0	QLANGVDR	P01024	P01024 [1420-1427]
TF__64	TF	Serotransferrin	3.41024e+07	3.33819e+07	653544	184761	-5.70545	0	LHDRNTYEK	P02787	P02787 [660-668]
C4BPA__11	C4BPA	C4b-binding protein alpha chain	7.0578e+07	3.7662e+07	1.26793e+06	665152	-5.79868	0	GSSVIHCDADSK	P04003	P04003 [275-286]
