# Supplementary material for: Plasma extracellular vesicles carry immune system-related peptides that predict human longevity
Source: GeroScience. 2024 Dec 18;47(2):1455–69. doi: 10.1007/s11357-024-01454-z (PMC11979029; doi:10.1007/s11357-024-01454-z)
Supplement: Supplementary file 4 — Supplementary file4 (XLSX 20 KB) [file 11357_2024_1454_MOESM4_ESM.xlsx]

## Sheet: S2
Supplementary Table 2. Plasma EV peptides with differential missing rate (adjusted p<0.01) between long-lived and short-lived participants.
Peptide Name	Gene Name	Protein Name	Missing Rate		Adjusted	Peptide Sequence	Accession #	Protein Position(s)
			Short-Lived	Long-Lived	P Value
APOA1__17	APOA1	Apolipoprotein A-I	0.583333	0	0.00672197	EQLGPVTQEFWDNLEK	P02647	P02647 [86-101]
CPN2__10	CPN2	Carboxypeptidase N subunit 2	0.583333	0	0.00672197	RLFQPLTHLK	P22792	P22792 [163-172]
FN1__82	FN1	Fibronectin	0.708333	0	0.000344717	IRHHPEHFSGRPR	P02751	P02751 [1481-1493]
FCGBP__20	FCGBP	IgGFc-binding protein	0.75	0	9.34071e-05	LLFDGDAHLLMSIPSPFR	Q9Y6R7	Q9Y6R7 [4962-4979]
AGT__7	AGT	Angiotensinogen	0.833333	0	7.43292e-06	LDAHKVLSALQAVQGLLVAQGR	P01019	P01019 [175-196]
APOA1__19	APOA1	Apolipoprotein A-I	0.875	0	1.53378e-06	EQLGPVTQEFWDNLEKETEGLRQEMSK	P02647	P02647 [86-112]
KLKB1__16	KLKB1	Plasma kallikrein	0.875	0	1.53378e-06	HLCGGSLIGHQWVLTAAHCFDGLPLQDVWR	P03952	P03952 [417-446]
SERPINC1__13	SERPINC1	Antithrombin-III	0.875	0	1.53378e-06	FATTFYQHLADSKNDNDNIFLSPLSISTAFAMTK	P01008	P01008 [90-123]
FGA__98ox	FGA	Fibrinogen alpha chain	0.666667	0.0416667	0.00672197	VPPEWKALTDMPQMR	P02671	P02671 [244-258]
PRG4__24	PRG4	Proteoglycan 4	0.666667	0.0416667	0.00672197	GHYFWMLSPFSPPSPAR	Q92954	Q92954 [1167-1183]
CFI__15	CFI	Complement factor I	0.708333	0.0416667	0.00260015	KYTHLSCDKVFCQPWQR	P05156	P05156 [37-53]
COMP__50	COMP	Cartilage oligomeric matrix protein	0.75	0.0416667	0.0009546	WFLQHRPQVGYIR	P49747	P35443 [883-895]; P49747 [684-696]
AFM__20	AFM	Afamin	0.75	0.0833333	0.00469168	KTDRFLVNLVK	P43652	P43652 [546-556]
KNG1__14	KNG1	Kininogen-1	0.75	0.0833333	0.00469168	GHGLGHGHEQQHGLGHGHK	P01042	P01042 [458-476]
CFH__42	CFH	Complement factor H	0.791667	0.0833333	0.00136268	FLMKGPNK	P08603	P08603 [663-670]
ITIH1__13	ITIH1	Inter-alpha-trypsin inhibitor heavy chain H1	0.958333	0.125	1.69674e-05	GHMLENHVERLWAYLTIQELLAK	P19827	P19827 [555-577]
ALB__96	ALB	Serum albumin	0.833333	0.166667	0.00672197	RHPDYSVVLLLRLAK	P02768	P02768 [361-375]
APOB__400	APOB	Apolipoprotein B-100	0.833333	0.166667	0.00672197	VSQEGLK	P04114	P04114 [1731-1737]
HPX__13	HPX	Hemopexin	0.916667	0.208333	0.00136268	GECQAEGVLFFQGDREWFWDLATGTMKER	P02790	P02790 [152-180]
SDK1	SDK1	Protein sidekick-1	0.916667	0.208333	0.00136268	AAILNLLPITSYPRPQVTWFR	Q7Z5N4	Q7Z5N4 [207-227]
APOB__448	APOB	Apolipoprotein B-100	0.958333	0.25	0.0009546	LTGKIDFLNNYALFLSPSAQQASWQVSAR	P04114	P04114 [3064-3092]
KNG1__20	KNG1	Kininogen-1	0.958333	0.333333	0.00672197	KHNLGHGHKHER	P01042	P01042 [438-449]
FGB__37	FGB	Fibrinogen beta chain	1	0.333333	0.0009546	NSVDELNNNVEAVSQTSSSSFQYMYLLKDLWQK	P02675	P02675 [125-157]
KRT9__22	KRT9	Keratin, type I cytoskeletal 9	1	0.375	0.00260015	NYSPYYNTIDDLKDQIVDLTVGNNKTLLDIDNTR	P35527	P35527 [200-233]
APOB__458	APOB	Apolipoprotein B-100	1	0.416667	0.00672197	VNLVKTIHDLHLFIENIDFNK	P04114	P04114 [2220-2240]
C1R__39	C1R	Complement C1r subcomponent	0	0.583333	0.00672197	CKIKDCGQPR	P00736	P00736 [371-380]
SERPINF1__23	SERPINF1	Pigment epithelium-derived factor	0	0.666667	0.0009546	TESIIHR	P36955	P36955 [100-106]
APOB__245ox.1	APOB	Apolipoprotein B-100	0.0416667	0.666667	0.00672197	LSNDMMGSYAEMKFDHTNSLNIAGLSLDFSSK	P04114	P04114 [1738-1769]
CD5L__27	CD5L	CD5 antigen-like	0.0416667	0.666667	0.00672197	LADGPGHCKGR	O43866	O43866 [140-150]
GC__47	GC	Vitamin D-binding protein	0	0.708333	0.000344717	EFSHLGK	P02774	P02774 [31-37]
RBP4__14	RBP4	Retinol-binding protein 4	0	0.708333	0.000344717	VKENFDKAR	P02753	P02753 [29-37]
CSN1S2__16	CSN1S2	Alpha-S2-casein	0	0.791667	2.66877e-05	TKLTEEEKNR	P02663	P02663 [166-175]
FBLN1__23	FBLN1	Fibulin-1	0.0833333	0.791667	0.00136268	MVQEQCCHSQLEELHCATGISLANEQDR	P23142	P23142 [63-90]
F13A1__30	F13A1	Coagulation factor XIII A chain	0.125	0.791667	0.00642392	VDHHTDKYENNK	P00488	P00488 [63-74]
FBLN1__21ox	FBLN1	Fibulin-1	0.125	0.791667	0.00642392	MCVDVNECQR	P23142	P23142 [396-405]
C6__63	C6	Complement component C6	0.0416667	0.833333	7.30462e-05	TRECNNPAPQRGGK	P13671	P13671 [586-599]
C4BPB__9	C4BPB	C4b-binding protein beta chain	0.0833333	0.833333	0.000424856	EVEGQILGTYVCIK	P20851	P20851 [38-51]
IGHV1_69__3	IGHV1	Immunoglobulin heavy variable 1-69	0.0833333	0.833333	0.000424856	KPGSSVKVSCK	P01742	P01742 [32-42]; A0A0B4J2H0 [32-42]
CPB2__13	CPB2	Carboxypeptidase B2	0.125	0.833333	0.0017501	HPDMLTK	Q96IY4	Q96IY4 [140-146]
APOA1__21ox	APOA1	Apolipoprotein A-I	0.166667	0.833333	0.00672197	ETEGLRQEMSKDLEEVK	P02647	P02647 [102-118]
KRT6B__6	KRT6B	Keratin, type II cytoskeletal 6A	0.166667	0.833333	0.00672197	NTKQEIAEINR	P02538	P04259 [376-386]; P02538 [376-386]; P48668 [376-386]
RNASE4__3	RNASE4	Ribonuclease 4	0.166667	0.833333	0.00672197	QHVHPEETGGSDR	P34096	P34096 [39-51]
C3__235	C3	Complement C3	0.0833333	0.875	9.34071e-05	FLTTAKDK	P01024	P01024 [1210-1217]
APOB__276ox	APOB	Apolipoprotein B-100	0.125	0.875	0.000480372	NKYGMVAQVTQTLK	P04114	P04114 [274-287]
F13B__1	F13B	Coagulation factor XIII B chain	0.125	0.875	0.000480372	CEDGKWTEPPK	P05160	P05160 [316-326]
A2M__162	A2M	Alpha-2-macroglobulin	0.166667	0.875	0.0017501	RKEYEMK	P01023	P01023 [313-319]; Q6Y2X3 [500-506]
ECM1__30	ECM1	Extracellular matrix protein 1	0.0416667	0.916667	3.26813e-06	SHTNRLECAK	Q16610	Q16610 [225-234]
F13B__31	F13B	Coagulation factor XIII B chain	0.0833333	0.916667	2.01234e-05	IQTHSTTYR	P05160	P05160 [285-293]
SERPINC1__39	SERPINC1	Antithrombin-III	0.0833333	0.916667	2.01234e-05	SKFSPENTRK	P01008	P01008 [259-268]
C6__51	C6	Complement component C6	0.166667	0.916667	0.000424856	TRECNNPAPQR	P13671	P13671 [586-596]
C8A__18ox	C8A	Complement component C8 alpha chain	0.208333	0.916667	0.00136268	KAMAVEDIISR	P07357	P07357 [412-422]
HGFAC__17	HGFAC	Hepatocyte growth factor activator	0.208333	0.916667	0.00136268	SDACQGDSGGPLACEK	Q04756	Q04756 [591-606]
IGHV1_3__3	IGHV1	Immunoglobulin heavy variable 1-3	0.208333	0.916667	0.00136268	KPGASVKVSCK	A0A0C4DH29	A0A0C4DH29 [32-42]; P23083 [32-42]; A0A0J9YVY3 [32-42]; P01743 [32-42]; P0DP01 [32-42]; A0A0C4DH33 [32-42]; A0A0C4DH31 [32-42]
ORM1__15	ORM1	Alpha-1-acid glycoprotein 1	0.208333	0.916667	0.00136268	CEPLEKQHEK	P02763	P02763 [183-192]; P19652 [183-192]
APOB__429	APOB	Apolipoprotein B-100	0.25	0.916667	0.00469168	AEKSHDELPR	P04114	P04114 [3235-3244]
HRNR__28	HRNR	Hornerin	0.25	0.916667	0.00469168	GQHSSGSGQSPGHGQR	Q86YZ3	Q86YZ3 [414-429]
C5__111	C5	Complement C5	0.0416667	0.958333	5.44609e-07	KIEEIAAK	P01031	P01031 [682-689]
CP__81	CP	Ceruloplasmin	0.0416667	0.958333	5.44609e-07	YTVNQCRR	P00450	P00450 [713-720]
CFB__59	CFB	Complement factor B	0.125	0.958333	1.69674e-05	KDNEQHVFK	P00751	P00751 [446-454]
CFD__10	CFD	Complement factor D	0.125	0.958333	1.69674e-05	KKPGIYTR	P00746	P00746 [233-240]
FN1__39	FN1	Fibronectin	0.166667	0.958333	7.30462e-05	ESKPLTAQQTTK	P02751	P02751 [985-996]
ITIH2__50	ITIH2	Inter-alpha-trypsin inhibitor heavy chain H2	0.166667	0.958333	7.30462e-05	KLGSYEHR	P19823	P19823 [190-197]
AFM__41	AFM	Afamin	0.25	0.958333	0.0009546	RLCFFYNK	P43652	P43652 [122-129]
F5__34	F5	Coagulation factor V	0.25	0.958333	0.0009546	HSLVLHK	P12259	P12259 [1066-1072]
C1QTNF3__4	C1QTNF3	Complement C1q tumor necrosis factor-related protein 3	0.291667	0.958333	0.00260015	GKSDTSSNHAVLK	Q9BXJ4	Q9BXJ4 [199-211]
GSN__60ox	GSN	Gelsolin	0.291667	0.958333	0.00260015	KMDAHPPR	P06396	P06396 [661-668]
VWF__54	VWF	von Willebrand factor	0.333333	0.958333	0.00672197	TPDFCAMSCPPSLVYNHCEHGCPR	P04275	P04275 [2195-2218]
KLKB1__43	KLKB1	Plasma kallikrein	0.0416667	1	1.17983e-07	REQPGVYTK	P03952	P03952 [605-613]
C2__31	C2	Complement C2	0.0833333	1	5.11259e-07	FGHGDKVR	P06681	P06681 [167-174]
C5__115	C5	Complement C5	0.0833333	1	5.11259e-07	VVPEGVKR	P01031	P01031 [929-936]
CCL14__3	CCL14	C-C motif chemokine 14	0.125	1	1.53378e-06	RGHSVCTNPSDK	Q16627	Q16627 [70-81]
IGHG3__24	IGHG3	Immunoglobulin heavy constant gamma 3	0.166667	1	7.43292e-06	VDKRVELK	P01860	P01860 [94-101]
THBS1__42	THBS1	Thrombospondin-1	0.166667	1	7.43292e-06	TCHIQECDKR	P07996	P07996 [422-431]
C2__32	C2	Complement C2	0.208333	1	2.66877e-05	SQWGKEFLIEK	P06681	P06681 [527-537]
SERPINA7__11	SERPINA7	Thyroxine-binding globulin	0.208333	1	2.66877e-05	HLKPLAK	P05543	P05543 [139-145]
APOB__432	APOB	Apolipoprotein B-100	0.25	1	9.34071e-05	FIAESKR	P04114	P04114 [4513-4519]
C1RL__6	C1RL	Complement C1r subcomponent-like protein	0.25	1	9.34071e-05	LGNHPVHR	Q9NZP8	Q9NZP8 [314-321]
C5__116	C5	Complement C5	0.25	1	9.34071e-05	YKHSVVKK	P01031	P01031 [690-697]
FN1__145	FN1	Fibronectin	0.25	1	9.34071e-05	TIKPDVR	P02751	P02751 [1951-1957]
APOE__41	APOE	Apolipoprotein E	0.291667	1	0.000344717	LASHLRK	P02649	P02649 [155-161]
PZP__34	PZP	Pregnancy zone protein	0.291667	1	0.000344717	EGTHGSHVYTK	P20742	P20742 [1143-1153]
C7__60	C7	Complement component C7	0.333333	1	0.0009546	CDAESSKCVCR	P10643	P10643 [782-792]
C9__40	C9	Complement component C9	0.333333	1	0.0009546	RCTDAVGDRR	P02748	P02748 [77-86]
FGA__61	FGA	Fibrinogen alpha chain	0.333333	1	0.0009546	NNKDSHSLTTNIMEILRGDFSSANNR	P02671	P02671 [98-123]
HABP2__26	HABP2	Hyaluronan-binding protein 2	0.333333	1	0.0009546	VQNTCKDNPCGR	Q14520	Q14520 [111-122]
ITIH1__46	ITIH1	Inter-alpha-trypsin inhibitor heavy chain H1	0.333333	1	0.0009546	MKVDREER	P19827	P19827 [579-586]
APOC4__8	APOC4	Apolipoprotein C-IV	0.375	1	0.00260015	KTHSLCPR	P55056	P55056 [111-118]
F5__39	F5	Coagulation factor V	0.375	1	0.00260015	SGPESPGSACR	P12259	P12259 [1716-1726]
FLG2__8	FLG2	Filaggrin-2	0.375	1	0.00260015	ASHFQSHSSER	Q5D862	Q5D862 [2325-2335]
TLN1__29	TLN1	Talin-1	0.375	1	0.00260015	FLPSELRDEH	Q9Y490	Q9Y490 [2532-2541]
APOB__431	APOB	Apolipoprotein B-100	0.416667	1	0.00672197	FDKYKAEK	P04114	P04114 [3230-3237]
FERMT3__3	FERMT3	Fermitin family homolog 3	0.416667	1	0.00672197	CQDEQQYAR	Q86UX7	Q86UX7 [439-447]
IGLC7__6	IGLC7	Immunoglobulin lambda constant 7	0.416667	1	0.00672197	VGVETTKPSK	A0M8Q6	A0M8Q6 [51-60]
MYH9__13ox	MYH9	Myosin-9	0.416667	1	0.00672197	VMQEQGTHPK	P35579	P35579 [546-555]
