# Supplementary material for: Plasma extracellular vesicles carry immune system-related peptides that predict human longevity
Source: GeroScience. 2024 Dec 18;47(2):1455–69. doi: 10.1007/s11357-024-01454-z (PMC11979029; doi:10.1007/s11357-024-01454-z)
Supplement: Supplementary file 5 — Supplementary file5 (XLSX 53 KB) [file 11357_2024_1454_MOESM5_ESM.xlsx]

## Sheet: S3
Supplementary Table 3. Plasma EV peptides that were significantly (p<0.05) correlated with longevity-associated EV subpopulations.
CD9+ LEVs			CD31+ LEVs			CD41a+ LEVs			HLA-ABC+ LEVs			RyR2+ LEVs			MCAD+ LEVs
	R Value	p Value		R Value	p Value		R Value	p Value		R Value	p Value		R Value	p Value		R Value	p Value
A2M__2	0.50029	0.000293506	A2M__66	0.52618	0.000122451	APOB__347	0.535329	8.83744e-05	APOB__347	0.511419	0.000203302	IGHV4_30_2__2	0.5055	0.0002	FN1__26	0.518133	0.000161901
A2M__66	0.492054	0.000382097	A2M__152	0.507678	0.000230336	A2M__66	0.496524	0.000331403	A2M__66	0.482339	0.000517191	IGHV3_7__3	0.4661	0.0008	IGHV4_30_2__2	0.509411	0.000217434
APOB__347	0.491959	0.000383245	A2M__6	0.507663	0.000230448	APOB__223	0.495612	0.00034122	APOB__223	0.473994	0.000666065	C1QA__2	0.4334	0.0021	C5__19	0.507417	0.000232339
A2M__17	0.489864	0.000409405	A2M__2	0.496963	0.000326774	PLA2G7__3	0.486629	0.000452969	C3__228ox	0.472923	0.000687725	TGFBI__25	0.4154	0.0033	FGG__29	0.492924	0.000371719
A2M__8	0.487139	0.000445831	A2M__17	0.494473	0.000353859	C3__228ox	0.483379	0.000500909	A2M__2	0.468885	0.000775216	HRG__24	0.395	0.0055	A2M__66ox	0.489665	0.000411976
A2M__152	0.484391	0.000485507	A2M__8	0.492825	0.000372884	A2M__2	0.483215	0.000503442	APOB__376	0.461461	0.000962468	APOB__30	0.3893	0.0062	APOB__105	0.486586	0.000453579
A2M__57	0.484133	0.000489402	HRG__1	0.492798	0.000373207	APOB__376	0.482787	0.000510115	PLA2G7__3	0.460855	0.000979398	IGHM__47	0.3683	0.01	KRT9__3	0.482419	0.000515912
A2M__100	0.465065	0.000867015	A2M__62	0.49087	0.000396655	APOB__117	0.478182	0.000587111	APOB__117	0.459352	0.00102257	C1R__28	0.3572	0.0127	FN1__1	0.481143	0.000536495
APOB__223	0.459051	0.00103142	A2M__57	0.487255	0.000444221	APOB__30	0.476465	0.000618399	APOB__30	0.447753	0.00141728	TGFBI__12	0.3504	0.0146	FN1__134	0.469657	0.00075775
A2M__21	0.456563	0.00110722	A2M__100	0.485655	0.000466887	APOB__313	0.470004	0.000750016	A2M__100	0.447278	0.00143598	IGG1HC__43	0.3496	0.0149	FN1__61	0.462906	0.000923126
A2M__62	0.455639	0.00113663	A2M__19	0.485601	0.000467664	A2M__100	0.463543	0.000906234	APOB__313	0.445152	0.00152251	IGG1HC__43ox	0.3413	0.0176	FGB__2	0.452567	0.00123943
HRG__1	0.45335	0.00121245	A2M__21	0.483644	0.000496838	APOB__19	0.458496	0.00104792	A2M__21	0.440317	0.00173685	A2M__100	0.3389	0.0185	APOB__117	0.451537	0.0012757
A2M__110	0.452547	0.0012401	APOB__347	0.459897	0.00100674	A2M__21	0.451328	0.00128316	APOB__19	0.440253	0.00173984	C5__19	0.3271	0.0232	FGG__24	0.448428	0.00139105
APOB__19	0.446412	0.00147068	A2M__23	0.458696	0.00104196	A2M__8	0.448917	0.00137231	A2M__8	0.438376	0.00183013	ADH1__19	0.326	0.0237	APOB__73	0.446672	0.0014602
CFH__9	0.443876	0.00157666	PLA2G7__3	0.457877	0.0010666	APOB__247	0.448702	0.0013805	A2M__17	0.435461	0.00197867	TGFBI__7	0.323	0.0252	FGG__37	0.44458	0.00154658
PLA2G7__3	0.441942	0.001662	A2M__119	0.455397	0.00114442	A2M__17	0.443686	0.00158487	HRG__1	0.435198	0.00199256	FN1__1	0.3208	0.0262	A2M__21	0.442417	0.00164066
APOB__117	0.440883	0.00171042	A2M__61	0.451523	0.00127622	C1QA__2	0.439216	0.00178922	A2M__110	0.425228	0.00258816	IGHG3__13	0.3171	0.0281	FN1__162	0.433021	0.0021111
A2M__19	0.435613	0.00197067	A2M__110	0.449825	0.00133811	HRG__1	0.437447	0.00187635	APOB__247	0.424985	0.00260447	HRG__7	0.3141	0.0297	FN1__142	0.432808	0.002123
A2M__6	0.435532	0.00197492	A2M__97ox	0.441369	0.00168804	APOB__85	0.434664	0.00202107	C1QA__2	0.423865	0.00268077	IGLC3__10	0.3058	0.0345	ALB__102	0.427871	0.00241665
A2M__61	0.434022	0.00205583	A2M__90	0.437256	0.001886	APOB__77	0.434513	0.00202921	SERPINA1__12	0.422484	0.00277754	C3__186	0.3023	0.0368	FGA__74	0.420801	0.00289965
APOB__376	0.431925	0.0021731	C3__228ox	0.433863	0.00206453	APOB__91	0.43101	0.00222609	APOB__230	0.418586	0.00306762	FN1__142	0.3009	0.0377	A2M__27	0.417661	0.00314021
C3__228ox	0.4308	0.00223836	A2M__141	0.430983	0.00222764	APOB__26	0.428676	0.00236647	APOB__337	0.417734	0.00313442	TF__76	0.2993	0.0388	C5__89	0.416245	0.00325431
A2M__90	0.424208	0.0026572	APOB__19	0.427671	0.00242929	TF__76	0.428202	0.00239591	APOB__26	0.417347	0.0031652	CFP__1	0.2979	0.0398	C3__94ox	0.41159	0.00365562
APOB__247	0.423907	0.00267791	C3__158	0.423242	0.00272407	APOB__230	0.425362	0.00257925	APOB__91	0.416101	0.00326619	IGHM__12	0.2975	0.04	A2M__61	0.408472	0.00394815
A2M__141	0.415406	0.00332368	A2M__27	0.406336	0.00416021	APOB__337	0.424648	0.00262723	APOB__77	0.41431	0.00341615	C5__89	0.2925	0.0436	FN1__119	0.407891	0.00400488
C3__158	0.415311	0.00333157	CFH__9	0.397753	0.00511648	A2M__152	0.422227	0.00279589	FN1__142	0.413269	0.00350618	CFH__64	0.2906	0.0451	IGHM__46	0.40468	0.0043315
APOB__85	0.412599	0.00356512	APOB__376	0.39521	0.00543441	APOB__242	0.421171	0.00287245	TF__76	0.413257	0.00350721	IGHV3_49__2	0.2899	0.0456	IGHV3_23	0.394986	0.00546328
APOB__313	0.411984	0.00362006	APOB__223	0.394804	0.00548678	A2M__110	0.420647	0.00291107	APOB__85	0.412171	0.00360333	IGG1HC__33	0.2867	0.0482	A2M__8	0.393476	0.00566102
APOB__337	0.4101	0.00379301	APOB__247	0.391598	0.00591555	SERPINA1__12	0.416525	0.00323149	C5__39	0.411381	0.00367465	C4A__139	0.2865	0.0483	ITIH1__23	0.389755	0.00617504
A2M__23	0.410068	0.00379597	APOB__384	0.389363	0.00623152	FN1__142	0.415696	0.00329959	FN1__61	0.410733	0.00373407	IGG1HC__18	0.2857	0.049	IGHG4__20	0.386163	0.00670943
APOB__230	0.409056	0.00389183	APOB__117	0.386803	0.0066113	IGHV3_7__3	0.415199	0.00334101	A2M__152	0.408778	0.00391859	C4A__92	-0.2903	0.0453	A2M__100	0.385298	0.006844
APOB__377	0.406781	0.00411526	A2M__14	0.385292	0.00684494	A2M__141	0.41451	0.00339917	CFH__9	0.407064	0.00408691	FGG__11	-0.2963	0.0409	PLA2G7__3	0.381893	0.0073966
APOB__26	0.405667	0.00422869	APOB__358	0.381425	0.00747542	C5__39	0.414451	0.00340417	IGHV3_7__3	0.405545	0.00424131	FN1__78	-0.3023	0.0367	FGG__48	0.376796	0.00829587
APOB__242	0.40462	0.0043378	A2M__133	0.381091	0.00753209	FN1__61	0.411893	0.00362824	C3__72	0.404471	0.00435355	C5__84	-0.303	0.0363	C3__228ox	0.374305	0.00876876
A2M__119	0.404323	0.00436925	A2M__66ox	0.378305	0.00802034	APOB__74	0.411351	0.00367737	APOB__242	0.402592	0.00455618	KRT16__1	-0.3033	0.0361	FN1__75	0.369897	0.00966295
APOB__222	0.404232	0.00437883	A2M__51	0.370337	0.00957031	C3__72	0.407637	0.00402995	A2M__141	0.402303	0.00458809	ALB__26	-0.3084	0.033	HRG__7	0.368305	0.0100044
APOB__78	0.399266	0.00493515	APOB__313	0.366848	0.0103264	APOB__368	0.405414	0.00425483	A2M__57	0.399684	0.00488607	ALB__121	-0.3123	0.0307	IGHM__47	0.367862	0.0101015
APOB__358	0.396423	0.00528072	APOB__351	0.363838	0.0110194	CFH__9	0.403987	0.00440498	FN1__58	0.395072	0.00545209	C4A__135	-0.3135	0.03	A2M__97ox	0.362016	0.011458
APOB__30	0.392965	0.00572923	APOB__89	0.362594	0.0113172	A2M__66ox	0.403021	0.00450917	FN1__75	0.394999	0.00546149	PROS1__33	-0.3152	0.0291	FN1__111	0.360589	0.0118118
APOB__77	0.39289	0.00573937	HBB__9	0.362076	0.0114433	ALB__102	0.402363	0.00458145	ENPP2__4	0.394683	0.00550244	APOB__201	-0.3219	0.0257	IGHM__8	0.356958	0.0127549
APOB__344	0.390944	0.00600656	APOB__77	0.355707	0.0130945	FN1__75	0.401507	0.00467686	APOB__74	0.393391	0.00567223	C3__138	-0.3246	0.0244	IGG1HC__43ox	0.354147	0.0135287
C1QB__4	0.388652	0.00633507	APOB__244ox	0.353987	0.0135736	A2M__62	0.39722	0.0051817	ALB__102	0.390022	0.00613686	FGB__61ox	-0.3368	0.0192	TF__29	0.353271	0.0137776
APOB__368	0.387846	0.0064543	C3__94	0.353764	0.0136371	ENPP2__4	0.39554	0.00539221	APOB__368	0.387838	0.00645536	A2M__41	-0.3375	0.019	TF__87	0.347812	0.0154203
APOB__91	0.38423	0.00701319	C5__89	0.351405	0.0143215	FN1__58	0.39481	0.00548595	FN1__1	0.387711	0.00647435	C4A__110ox	-0.3385	0.0186	FN1__160	0.34452	0.0164892
APOB__384	0.383348	0.00715579	A2M__31	0.350894	0.0144735	FN1__1	0.394757	0.0054928	APOB__344	0.387437	0.00651544	CPB2__4	-0.3472	0.0156	IGHM__25	0.344508	0.0164931
APOB__244ox	0.379064	0.00788462	APOB__271	0.346374	0.0158797	APOB__344	0.393547	0.00565159	C3__9	0.384052	0.00704188	KNG1__2	-0.3491	0.015	KRT9__9	0.344455	0.0165109
A2M__14	0.378765	0.00793791	HRG__6	0.345981	0.0160072	A2M__119	0.393142	0.00570548	A2M__61	0.383758	0.00708925	APOA4__3ox	-0.37	0.0096	APOB__89	0.344021	0.0166565
APOB__37	0.378132	0.0080515	APOB__59	0.345779	0.0160732	C3__94	0.392698	0.00576519	C3__94	0.382721	0.00725867	C3__120	-0.3807	0.0076	APOB__384	0.339921	0.0180872
APOB__217	0.376712	0.00831151	TF__19	0.345741	0.0160856	APOB__222	0.391564	0.0059202	A2M__19	0.381683	0.00743185	C4A__110	-0.3852	0.0069	A2M__110	0.337557	0.0189585
C3__9	0.376236	0.00840018	APOB__222	0.343979	0.0166706	A2M__57	0.391253	0.0059634	A2M__62	0.381487	0.00746495	C4BPA__11	-0.3856	0.0068	ALB__84ox	0.337438	0.0190031
C5__39	0.376214	0.00840441	C5__39	0.343509	0.0168295	APOB__302	0.390156	0.00611777	FN1__162	0.380514	0.00763105	C3__181	-0.3877	0.0065	KRT9__21	0.335952	0.0195701
C3__94	0.375809	0.00848049	APOB__242	0.343144	0.0169541	C3__50	0.389925	0.00615065	APOB__222	0.379923	0.00773353	C4BPA__5	-0.3914	0.0059	A2M__66	0.335282	0.01983
APOB__308	0.375041	0.00862673	APOB__85	0.342164	0.017292	A2M__19	0.388815	0.00631117	C3__158	0.376422	0.00836537	C3__17	-0.3961	0.0053	FGB__34	0.334744	0.0200411
IGHV3_7__3	0.375031	0.00862862	APOB__230	0.340031	0.0180475	APOB__2	0.385006	0.00688989	MASP1__3	0.375446	0.00854941	PLG__79ox	-0.3961	0.0053	A2M__90	0.334689	0.0200629
ENPP2__4	0.374514	0.00872832	APOB__74	0.339495	0.0182416	A2M__61	0.384795	0.00692316	A2M__119	0.374603	0.00871112	CFI__14	-0.405	0.0043	CLU__2	0.332724	0.0208505
APOB__392	0.373994	0.00882954	ALB__102	0.338737	0.0185192	APOB__244ox	0.382267	0.00733395	A2M__66ox	0.374098	0.0088091	APOB__264ox.1	-0.4162	0.0033	COMP__38	0.332544	0.0209238
APOB__89	0.373077	0.00901042	APOB__91	0.338409	0.0186403	C3__198	0.380469	0.00763892	FN1__119	0.373905	0.00884693	APOB__126	-0.417	0.0032	A2M__141	0.330763	0.0216622
C3__72	0.37228	0.0091703	APOB__37	0.337645	0.0189253	APOB__308	0.380045	0.00771231	APOB__2	0.373646	0.0088977	ITIH4__29ox	-0.4201	0.003	ALB__109	0.329573	0.0221676
PLG__67	0.371651	0.00929804	TF__87	0.337492	0.0189828	A2M__14	0.379989	0.00772202	APOB__308	0.372596	0.00910664	C9__7	-0.4229	0.0027	CFH__4	0.329491	0.0222027
APOB__2	0.371244	0.00938172	APOB__147	0.336407	0.019395	C3__158	0.379012	0.00789388	APOB__302	0.370114	0.009617	HP__9	-0.4455	0.0015	ITIH2__41	0.329359	0.0222598
APOB__394	0.37124	0.00938254	APOB__368	0.336237	0.0194601	APOB__358	0.377648	0.00813923	APOB__377	0.368351	0.0099945	C3__95	-0.4527	0.0012	C1QA__2	0.328597	0.0225894
APOB__74	0.369902	0.00966183	APOB__78	0.336071	0.019524	APOB__78	0.374345	0.00876098	C1QB__4	0.36793	0.0100865	APOB__264ox	-0.5308	0.0001	ECM1__1	0.325897	0.0237921
APOB__262	0.368833	0.00989003	C1QB__4	0.336056	0.0195298	APOB__89	0.374234	0.00878263	SERPIND1__4	0.366693	0.0103611				A2M__152	0.322706	0.0252824
FN1__61	0.368069	0.010056	A2M__36	0.334021	0.0203277	APOB__377	0.373645	0.00889785	APOB__244ox	0.366406	0.0104257				C5__31	0.320904	0.0261578
APOB__209	0.366751	0.0103481	MAN1A1__1	0.33309	0.0207018	C3__9	0.372793	0.0090671	FN1__57	0.365204	0.0107001				APOB__19	0.32017	0.0265215
APOB__147	0.364717	0.010813	ITIH2__32	0.332757	0.020837	SERPIND1__4	0.372539	0.00911794	APOB__358	0.364397	0.0108876				ITIH1__39	0.319874	0.0266693
A2M__66ox	0.364629	0.0108334	APOB__26	0.331538	0.0213384	C3__229	0.371497	0.00932971	APOB__37	0.364186	0.0109373				ITIH1__35	0.319253	0.0269818
APOB__302	0.358983	0.0122214	APOB__377	0.329609	0.0221524	APOB__37	0.369786	0.00968627	PLG__24	0.363648	0.0110643				TF__19	0.319212	0.0270028
MASP1__3	0.358583	0.0123253	APOB__394	0.327949	0.0228733	APOB__92	0.369379	0.00977301	FN1__26	0.363318	0.011143				ITIH2__32	0.318781	0.0272214
TF__76	0.356351	0.0129187	APOB__392	0.324223	0.0245644	MASP1__3	0.368695	0.00991981	ALB__21	0.363029	0.0112122				APOB__77	0.317688	0.0277829
APOB__179	0.35579	0.0130715	APOB__30	0.32284	0.025218	APOB__384	0.367369	0.0102101	C3__50	0.362649	0.0113039				ALB__90	0.317662	0.0277964
ALB__102	0.354643	0.0133893	APOB__337	0.32274	0.025266	FN1__162	0.366855	0.0103248	CSN1S1__8	0.362531	0.0113326				ADH1__18	0.317383	0.0279414
APOB__54	0.353625	0.0136766	APOB__281	0.322471	0.025395	APOB__353	0.365998	0.010518	APOB__89	0.362387	0.0113674				ALB__97	0.316311	0.0285042
APOB__339	0.353584	0.0136881	A2M__130	0.322186	0.0255324	TF__29	0.363681	0.0110565	PLG__63	0.362037	0.0114528				C3__158	0.316062	0.0286362
APOB__261	0.352818	0.0139082	APOB__244	0.319562	0.0268257	C3__67	0.362871	0.0112503	C3__198	0.361929	0.0114792				A2M__17	0.314812	0.0293067
APOB__191	0.352699	0.0139425	FGB__33	0.316354	0.0284813	C1QB__4	0.36169	0.0115379	C3__67	0.361115	0.0116804				ECM1__28	0.314703	0.0293659
APOB__271	0.352282	0.0140637	APOB__233	0.316169	0.0285791	APOB__209	0.360727	0.0117774	APOB__78	0.359816	0.0120075				FCN2__4	0.314511	0.0294702
APOB__169	0.351863	0.0141863	IGHV3_23	0.315364	0.0290089	APOB__191	0.358687	0.0122981	C3__125	0.35561	0.0131212				KRT1__13	0.31415	0.029667
APOB__162	0.351564	0.0142744	APOB__2	0.313751	0.0298863	FN1__119	0.358469	0.0123549	A2M__14	0.355605	0.0131225				FGG__46	0.312027	0.0308479
APOB__385	0.350804	0.0145004	FGB__34	0.313217	0.0301818	FN1__26	0.357855	0.0125161	TF__29	0.355289	0.0132096				FGA__53	0.312021	0.0308515
APOB__303	0.350656	0.0145449	FN1__61	0.311943	0.0308957	APOB__373	0.357173	0.0126973	C3__187	0.354274	0.0134928				APOB__347	0.311703	0.0310319
C3__55	0.350196	0.0146834	APOB__299	0.310886	0.0314985	CSN1S1__8	0.357025	0.012737	TF__87	0.352955	0.0138684				CP__75	0.311091	0.0313809
C3__125	0.349724	0.0148269	TF__29	0.310319	0.0318264	APOB__271	0.356926	0.0127635	TF__71	0.351922	0.014169				ITIH2__22	0.309456	0.03233
ALB__21	0.349497	0.0148964	APOB__262	0.309595	0.0322486	PLG__24	0.356334	0.0129234	FN1__160	0.351643	0.0142511				APOB__376	0.307755	0.033343
FN1__142	0.349366	0.0149365	APOB__353	0.308901	0.0326577	APOB__147	0.353679	0.0136611	PLG__67	0.351015	0.0144373				CP__75ox	0.307616	0.0334264
C3__187	0.347306	0.0155805	ALB__49	0.306759	0.033948	ITIH4__22	0.352772	0.0139214	APOB__92	0.350316	0.0146471				KRT4__1	0.307202	0.0336777
HRG__6	0.346245	0.0159214	APOB__258	0.305688	0.0346086	APOB__322	0.352683	0.0139471	APOB__353	0.350142	0.0147				ITIH4__39	0.306266	0.0342509
C1QA__2	0.346084	0.0159735	HBB__5	0.301504	0.0372918	HPX__3	0.352465	0.0140104	C3__229	0.349679	0.0148407				FN1__58	0.305948	0.0344469
TF__71	0.346051	0.0159843	APOB__308	0.301486	0.0373041	APOB__387	0.351996	0.0141472	APOB__217	0.348505	0.0152029				TGFBI__7	0.304949	0.0350704
APOB__177	0.345116	0.0162909	C3__125	0.300571	0.0379128	APOB__386	0.351857	0.014188	HPX__3	0.347605	0.0154857				C4BPA__35	0.304506	0.0353501
SERPINA1__12	0.344852	0.0163785	MASP1__3	0.300332	0.0380738	CFB__12	0.350754	0.0145155	CP__33	0.3463	0.0159037				ADH1__15	0.301487	0.0373029
APOB__351	0.344514	0.016491	APOB__386	0.300168	0.038184	APOB__262	0.348557	0.0151868	APOB__322	0.346186	0.0159405				VTN__13	0.301224	0.0374772
APOB__322	0.343768	0.0167419	CPN2__11	0.298033	0.0396456	APOB__281	0.347754	0.0154384	APOB__209	0.345827	0.0160575				C8B__22	0.300817	0.0377487
PLG__63	0.3429	0.0170378	APOB__179	0.297615	0.0399377	IGHV4_30_2__2	0.347508	0.0155163	APOB__191	0.345689	0.0161026				ITIH2__2	0.300528	0.0379422
APOB__353	0.342587	0.0171454	HPX__3	0.296829	0.0404905	C5__89	0.347395	0.0155522	APOB__147	0.34428	0.0165693				APOB__59	0.29889	0.0390537
TF__87	0.342464	0.0171881	FGG__37	0.295896	0.0411552	APOB__394	0.346847	0.0157273	APOB__282	0.343563	0.0168112				A2M__119	0.297465	0.0400424
A2M__133	0.342141	0.0173002	PLG__67	0.295602	0.0413664	APOB__244	0.346757	0.015756	TGFBI__25	0.342806	0.01707				APOB__373	0.296956	0.0404007
TF__29	0.342002	0.0173484	APOB__302	0.293431	0.0429536	FN1__160	0.346601	0.0158062	APOB__373	0.34251	0.0171721				PLG__19	0.295643	0.0413365
C1S__2	0.341145	0.0176496	APOB__344	0.292752	0.0434606	ALB__21	0.346231	0.015926	APOB__386	0.341395	0.0175612				FGG__47	0.295418	0.0414989
APOB__4	0.34059	0.0178467	APOB__40	0.291577	0.0443486	TGFBI__25	0.345857	0.0160477	ITIH4__22	0.341293	0.0175974				APOB__30	0.294185	0.0423964
A2M__27	0.340509	0.0178757	APOB__217	0.290445	0.0452183	APOB__392	0.344232	0.0165854	APOB__385	0.341153	0.0176467				APOB__394	0.294177	0.0424027
FN1__162	0.339922	0.0180868	C3__72	0.288181	0.0469987	APOB__40	0.344077	0.0166375	APOB__384	0.34099	0.0177045				HRG__1	0.293223	0.0431087
FN1__57	0.338776	0.0185048	APOB__303	0.286848	0.0480737	APOB__282	0.34345	0.0168499	APOB__169	0.340171	0.0179969				ITIH2__39	0.292525	0.0436311
APOB__386	0.338765	0.018509	APOB__207	0.286708	0.0481881	C3__224ox	0.343025	0.0169948	APOB__339	0.340029	0.0180482				C3__168	0.291536	0.0443799
APOB__40	0.338466	0.0186194	IGG1HC__43ox	0.286057	0.0487217	CPN2__11	0.342093	0.0173168	APOB__392	0.340006	0.0180566				CFB__12	0.291214	0.044626
PLG__24	0.336782	0.0192518	HRG__25	0.285861	0.048883	ALB__13	0.341396	0.017561	CPN2__11	0.339597	0.0182045				C3__92	0.291048	0.0447532
APOB__244	0.335388	0.0197886	APOB__339	0.285233	0.0494035	ALB__99	0.340904	0.0177349	LGALS3BP__16	0.339483	0.0182461				ALB__84	0.29055	0.0451367
APOB__344ox	0.334885	0.0199858	C4A__110	-0.288407	0.0468191	C3__125	0.340686	0.0178126	CFB__12	0.337468	0.0189919				A2M__6	0.290518	0.0451617
APOB__281	0.332137	0.0210907	C4A__135	-0.302494	0.0366421	APOB__217	0.340539	0.0178652	C3__55	0.337105	0.0191291				C3__177	0.288777	0.0465247
TF__19	0.330248	0.0218799	CFI__14	-0.302993	0.0363178	FN1__57	0.340363	0.0179282	APOB__394	0.336704	0.0192815				CFH__71	0.28877	0.04653
IGHV4_30_2__2	0.330248	0.0218799	FGG__11	-0.304527	0.0353364	APOB__169	0.340215	0.0179812	A2M__23	0.335622	0.0196977				APOB__74	0.287005	0.0479465
CSN1S1__8	0.330153	0.0219201	C3__17	-0.308238	0.0330528	APOB__344ox	0.338945	0.0184426	FN1__111	0.335178	0.0198707				IGG1HC__43	0.286468	0.0483844
CP__33	0.329406	0.0222396	C3__95	-0.312077	0.0308201	C3__200	0.338919	0.0184524	APOB__271	0.335107	0.0198987				A2M__14	0.286238	0.0485724
APOB__32	0.328398	0.0226767	C3__120	-0.315824	0.028763	C3__39	0.337514	0.0189745	ALB__99	0.334167	0.0202694				C3__186	0.285679	0.049033
HBB__9	0.327174	0.0232169	CPB2__4	-0.32155	0.0258411	APOB__339	0.337432	0.0190053	C3__224ox	0.334158	0.0202733				A2M__62	0.285514	0.0491702
APOB__406	0.327002	0.0232935	C4BPA__11	-0.322881	0.0251985	TF__87	0.336924	0.0191975	IGHV4_30_2__2	0.333471	0.020548				C4A__110	-0.287216	0.0477751
APOB__167	0.32609	0.0237043	ALB__26	-0.323005	0.0251393	C4A__136	0.336887	0.0192116	APOB__261	0.333437	0.0205618				FN1__78	-0.300571	0.0379127
C3__67	0.325943	0.0237713	ITIH4__29ox	-0.328318	0.0227113	APOB__162	0.336432	0.0193852	C3__39	0.332863	0.0207938				PLG__79ox	-0.30142	0.0373471
CPN2__11	0.325874	0.0238026	KNG1__2	-0.329792	0.0220741	APOB__4	0.336415	0.0193919	APOB__179	0.33285	0.020799				C3__120ox	-0.304156	0.0355718
FN1__1	0.324749	0.0243196	PROS1__33	-0.331715	0.0212649	APOB__96	0.336145	0.0194957	APOB__244	0.33283	0.0208074				HP__9	-0.304354	0.0354458
APOB__96	0.324479	0.0244449	APOB__264ox	-0.337142	0.0191151	C3__187	0.335704	0.0196657	APOB__262	0.332562	0.0209163				KNG1__2	-0.308506	0.0328926
C3__56	0.324396	0.0244836	FGA__73	-0.36489	0.0107726	HRG__6	0.335592	0.0197094	ALB__90	0.332271	0.0210355				IGA1LC__12	-0.310333	0.0318179
APOB__135	0.323602	0.0248563	KRT16__1	-0.376068	0.00843176	C3__224	0.334211	0.0202519	TF__83	0.332011	0.0211426				APOB__201	-0.311031	0.0314153
LGALS3BP__16	0.323166	0.0250626				APOB__261	0.333941	0.0203598	APOB__4	0.33195	0.0211679				C9__7	-0.317756	0.0277478
APOB__59	0.322935	0.0251729				APOB__179	0.333526	0.0205257	APOB__40	0.331613	0.021307				C4A__135	-0.323106	0.0250912
APOB__92	0.32185	0.0256951				A2M__23	0.333193	0.02066	CSN1S1__2	0.331533	0.0213405				C4BPA__19	-0.323684	0.0248176
C3__200	0.321834	0.0257029				TF__71	0.332419	0.020975	A2M__90	0.330882	0.0216121				KRT16__1	-0.323877	0.0247268
FN1__119	0.321407	0.0259107				CSN1S1__2	0.331833	0.021216	HRG__6	0.330762	0.0216628				C3__95	-0.327904	0.0228933
FN1__75	0.321086	0.0260679				C3__32	0.331376	0.0214057	ALB__13	0.329325	0.0222741				C3__120	-0.331485	0.0213603
C3__39	0.320573	0.0263213				APOB__32	0.330058	0.0219606	APOB__387	0.328809	0.0224972				C3__181	-0.335496	0.0197466
A2M__51	0.318032	0.0276052				APOB__385	0.32964	0.0221389	C3__200	0.328521	0.0226228				C4BPA__11	-0.34154	0.0175104
APOB__233	0.31746	0.0279011				APOB__351	0.328158	0.0227816	APOB__162	0.327726	0.0229718				CFI__14	-0.34603	0.0159914
APOB__207	0.316868	0.0282106				TF__74	0.32793	0.0228817	APOB__281	0.32761	0.0230232				APOB__126	-0.359667	0.0120454
C5__89	0.316045	0.028645				PLG__67	0.327325	0.0231498	C3__56	0.3253	0.0240655				APOB__264ox.1	-0.362623	0.0113103
MAN1A1__1	0.315714	0.0288217				C3__55	0.327125	0.0232385	C4A__136	0.324572	0.0244019				C3__17	-0.365087	0.0107271
APOB__282	0.315652	0.0288547				HBB__9	0.325785	0.0238431	C5__89	0.323906	0.0247131				APOB__264ox	-0.402756	0.00453819
APOB__71	0.315262	0.0290641				APOB__406	0.325567	0.0239428	APOB__54	0.323448	0.0249291
APOB__202	0.314989	0.0292112				TF__83	0.325224	0.0241003	C3__224	0.322256	0.0254985
FGG__37	0.314344	0.0295612				ALB__90	0.324874	0.0242616	ALB__49	0.322198	0.0255263
APOB__294	0.314252	0.0296116				ITIH1__35	0.324355	0.0245029	APOB__96	0.3219	0.0256708
APOB__84	0.312273	0.0307092				IGHM__47	0.32417	0.0245891	TF__74	0.321133	0.0260448
APOB__140	0.311613	0.0310831				PLG__19	0.323515	0.0248973	FGG__37	0.320266	0.0264734
APOB__387	0.310844	0.0315231				PLG__63	0.322398	0.0254299	APOB__344ox	0.31991	0.0266512
FGB__33	0.310545	0.0316953				ALB__49	0.322014	0.0256153	TF__36	0.31805	0.0275957
APOB__373	0.31019	0.0319011				C3__129	0.321373	0.0259273	C3__226	0.317872	0.0276876
C3__198	0.309919	0.0320593				APOB__140	0.321115	0.0260539	C1S__2	0.317776	0.0277371
C3__226	0.309741	0.032163				APOB__105	0.321101	0.0260606	SERPINF2__8	0.317723	0.0277646
FN1__111	0.309715	0.0321781				APOB__258	0.320696	0.0262604	APOB__59	0.316959	0.0281627
APOB__166	0.308907	0.0326543				FN1__111	0.320361	0.0264264	PLG__19	0.316928	0.0281788
C3__224ox	0.308416	0.0329463				A2M__90	0.320347	0.0264334	A2M__6	0.316918	0.0281843
HRG__25	0.307841	0.033291				ADH1__18	0.320226	0.0264936	TF__85	0.315805	0.0287729
ALB__90	0.307669	0.0333948				TF__36	0.320087	0.0265631	APOB__32	0.315509	0.0289312
HPX__3	0.307542	0.0334711				SERPINF2__8	0.319559	0.0268272	TF__19	0.315002	0.029204
SERPIND1__4	0.307434	0.0335371				APOB__59	0.318601	0.0273131	APOB__71	0.314847	0.0292879
FGB__34	0.307328	0.0336012				LGALS3BP__16	0.318018	0.0276122	APOB__303	0.314548	0.0294502
APOB__402	0.307106	0.0337362				APOB__303	0.316966	0.0281593	C3__32	0.314317	0.0295761
APOB__258	0.306817	0.0339121				CP__75	0.316727	0.0282847	IGHM__47	0.313527	0.0300096
C3__179	0.306522	0.034093				APOB__135	0.316662	0.0283186	APOB__105	0.313157	0.0302149
CSN1S1__2	0.306293	0.0342337				A2M__6	0.316492	0.0284083	APOB__294	0.312713	0.0304626
FN1__26	0.306068	0.0343729				APOB__71	0.315394	0.0289931	CP__75	0.312676	0.0304832
C1R__27	0.305841	0.0345137				APOB__294	0.315352	0.0290153	FGB__33	0.311501	0.0311467
C1QC__8	0.305572	0.0346807				SERPINA1__2ox	0.31479	0.0293188	FN1__134	0.310506	0.0317181
APOB__139	0.305341	0.034825				APOB__54	0.313975	0.029763	C3__179	0.309533	0.0322852
TGFBI__25	0.305093	0.0349799				FGB__33	0.312478	0.0305939	HBB__9	0.307306	0.0336143
TF__83	0.303523	0.0359763				APOB__139	0.311207	0.0313146	ITIH1__35	0.306646	0.0340172
ALB__49	0.302203	0.0368322				CFI__27	0.3108	0.0315483	C3__152	0.306076	0.0343677
C2__29	0.302136	0.0368757				APOB__84	0.3106	0.0316634	ADH1__18	0.305981	0.0344264
HRG__19	0.301762	0.0371218				C1S__2	0.310321	0.0318249	APOB__140	0.305778	0.0345527
APOB__320	0.301563	0.0372531				IGG1HC__32	0.310299	0.0318381	APOB__406	0.304361	0.0354417
FN1__58	0.301371	0.0373797				CP__75ox	0.309952	0.03204	TF__50	0.302812	0.0364352
C3__152	0.301349	0.0373947				TF__85	0.309547	0.0322768	CFI__27	0.302717	0.0364971
APOB__299	0.300885	0.0377028				C3__226	0.30923	0.0324633	APOB__351	0.30259	0.0365796
HRG__15	0.300878	0.0377077				CP__33	0.308988	0.0326063	APOB__177	0.302254	0.0367987
APOB__102	0.300303	0.0380931				APOB__299	0.308254	0.0330432	APOB__202	0.301985	0.036975
APOB__367	0.299296	0.0387759				CSN1S1__5	0.306471	0.0341243	CP__75ox	0.30185	0.0370636
ITIH2__32	0.296443	0.0407644				APOB__202	0.306027	0.0343981	SERPINA1__33	0.301265	0.0374505
CFB__12	0.295347	0.0415498				TF__19	0.305145	0.0349477	APOB__135	0.300647	0.037862
C3__92	0.295332	0.041561				APOB__167	0.303664	0.035886	APOB__84	0.300155	0.0381925
ALB__99	0.295199	0.0416571				APOB__402	0.303288	0.0361276	APOB__167	0.299728	0.0384813
C3__224	0.294581	0.0421069				FN1__134	0.302926	0.0363614	APOB__258	0.298998	0.0389798
C3__50	0.294401	0.0422385				APOB__177	0.302596	0.0365758	C1QC__8	0.298904	0.0390439
FN1__134	0.293306	0.0430464				APOB__415	0.301821	0.0370826	APOB__415	0.298694	0.0391881
C4A__136	0.293303	0.0430484				CFB__30	0.301809	0.0370907	HRG__15	0.297995	0.0396721
APOB__311	0.293219	0.0431111				FGG__37	0.300993	0.0376308	SERPINA1__2ox	0.297736	0.0398528
ADH1__18	0.292856	0.0433827				TF__50	0.300761	0.0377856	C8B__32	0.297077	0.0403149
TF__90	0.291533	0.0443824				C1QA__4	0.300536	0.0379364	CFB__30	0.296347	0.040833
C1R__18	0.291511	0.044399				C3__179	0.300084	0.0382407	C1QA__4	0.296197	0.0409399
C3__31	0.286945	0.0479951				APOB__166	0.300064	0.0382539	C3__92	0.296184	0.0409489
APOB__115	0.286242	0.0485694				APOB__207	0.299055	0.0389402	APOB__139	0.296099	0.0410095
AHSG__1	0.286138	0.0486548				C3__56	0.298737	0.0391586	TF__66	0.295763	0.0412505
C5__84	-0.285951	0.0488086				SERPINA4__8	0.297207	0.0402236	CSN1S1__5	0.295465	0.0414647
KNG1__2	-0.291103	0.0447109				IGHM__46	0.295249	0.0416213	IGG1HC__32	0.295461	0.0414674
FGG__11	-0.292652	0.0435353				PON1__3	0.293996	0.0425355	SERPINA4__8	0.294069	0.0424818
PROS1__33	-0.301073	0.0375781				C3__94ox	0.293662	0.0427824	APOB__402	0.293398	0.0429781
C4A__110	-0.309784	0.0321378				HYAL1	0.293213	0.0431158	HRG__19	0.293377	0.0429938
C3__95	-0.315435	0.0289707				A2M__27	0.292522	0.043633	AHSG__2	0.293239	0.0430963
C4BPA__11	-0.339054	0.0184025				C3__230	0.292479	0.0436654	A2M__27	0.291236	0.0446088
CFI__14	-0.339645	0.0181871				ALB__32ox	0.292008	0.044021	ALB__50	0.290938	0.0448373
ITIH4__29ox	-0.362191	0.0114152				TF__66	0.29091	0.0448589	HRG__25	0.289476	0.0459733
FGA__73	-0.364978	0.0107523				TF__5	0.289408	0.0460269	TF__5	0.28891	0.0464192
KRT16__1	-0.406939	0.00409935				C8B__32	0.289031	0.0463238	C3__129	0.288634	0.0466383
						APOB__352	0.288652	0.0466238	C3__230	0.288355	0.04686
						TF__2	0.288578	0.0466826	FGB__34	0.287437	0.0475966
						TF__86	0.288551	0.0467039	APOB__166	0.286695	0.0481989
						IGG1HC__15	0.288331	0.0468796	APOB__207	0.286152	0.0486429
						HRG__15	0.288026	0.0471228	CFH__79	0.285649	0.0490584
						C1R__27	0.287677	0.0474032	C3__120	-0.29313	0.0431777
						APOB__367	0.287669	0.0474098	C4A__135	-0.294471	0.0421873
						C2__29	0.287427	0.0476048	CPB2__4	-0.297803	0.039806
						ALB__97	0.287382	0.0476411	APOB__264ox	-0.298094	0.0396034
						PGLYRP2__11	0.287333	0.0476804	KNG1__2	-0.301468	0.0373157
						C3__152	0.28686	0.0480643	C4BPA__19	-0.305837	0.0345161
						ALB__84	0.286287	0.0485321	C3__17	-0.31105	0.0314048
						HRG__7	0.285133	0.0494867	HP__9	-0.319791	0.0267109
						CPB2__4	-0.29505	0.0417652	C4A__110ox	-0.320473	0.0263708
						APOB__264ox	-0.307302	0.0336167	C5__84	-0.321932	0.0256553
						C3__120	-0.312092	0.0308113	IGA1LC__12	-0.337387	0.0190223
						C5__84	-0.319407	0.026904	APOB__126	-0.343911	0.0166934
						C4A__135	-0.324038	0.0246508	PROS1__33	-0.348689	0.0151456
						HP__9	-0.324441	0.0244625	FGG__11	-0.357242	0.0126788
						C3__17	-0.327176	0.023216	C4A__110	-0.357866	0.0125132
						C4BPA__19	-0.328496	0.0226339	C3__95	-0.358148	0.0124391
						C4A__110ox	-0.332977	0.0207477	FGA__73	-0.366712	0.0103568
						KNG1__2	-0.335267	0.0198359	C4BPA__11	-0.374929	0.00864815
						IGA1LC__12	-0.341452	0.0175412	CFI__14	-0.394678	0.00550305
						APOB__126	-0.345277	0.0162379	ITIH4__29ox	-0.403443	0.00446343
						PROS1__33	-0.370871	0.00945873	KRT16__1	-0.421895	0.00281978
						C4A__110	-0.371292	0.00937187
						C3__95	-0.372523	0.00912117
						FGA__73	-0.384352	0.00699376
						FGG__11	-0.390268	0.00610189
						C4BPA__11	-0.392038	0.00585497
						CFI__14	-0.406351	0.00415878
						ITIH4__29ox	-0.416211	0.00325712
						KRT16__1	-0.439882	0.00175739
Spearman correlation analyses were performed between the percentages of EVs carrying the incated surface markers in LEVs and the longevity-associated peptides; significant results defined by p< 0.05.
Red font indicates peptides with significantly higher abundance, and blue font indicated peptides with significantly lower abundance in long-lived than short-lived participants.
